# Supplementary material for: Drug-induced diabetes type 2: In silico study involving class B GPCRs
Source: PLoS One. 2019 Jan 16;14(1):e0208892. doi: 10.1371/journal.pone.0208892 (PMC6334951; doi:10.1371/journal.pone.0208892)
Supplement: S2 File — (XLSX) [file pone.0208892.s002.xlsx]

## Sheet: Fig 2
Drug classes	Allosteric site	Standard Deviation - Allosteric site	Orthosteric site	Standard Deviation - Orthosteric site
Statins	-6.05557	1.58	-8.53938	1.486
Beta-blockers	-3.73022	1.951	-7.56348	1.581
Glucocorticosteroids	-3.70363	1.09	-7.35989	0.811
Mineralocorticosteroids	-3.909	1.422	-6.59778	2.648
Neurosteroids	-3.33993	1.278	-5.64267	0.979
Thiazide analogs	-4.23587	0.645	-6.56773	0.901
Diuretics	-3.60053	1.28	-5.77583	0.867
Thiazides	-3.54892	0.875	-5.679	1.386

## Sheet: Fig 3
	Orthosteric site of GCGR (5EE7)	Orthosteric site of GIPR (4L6R)	Allosteric site of GLP1R (5NX2)
SIDER data	XP-Gscore [kcal/mol]	XP-Gscore [kcal/mol]	XP-Gscore [kcal/mol]
Darunavir (0,2%)	-9.395	-6.543	-4.078
Raloxifene (1,2%)	-7.535	-3.7	-3.182
Carvedilol (1,7-2%)	-8.521	-6.381	-5.693
Rosuvastatin (2,8%)	-7.281	-6.916	-6.224
Simvastatin (4,2%)	-6.595	-2.387	-1.99
BCNU (5%)	-3.632	-2.496	-2.406
Eplerenone (15,9-26%)	-4.58	-1.819	0.733

## Sheet: Fig 4
Statins	Ranking based on medical information	Orthosteric site – GCGR (5EE7)	Allosteric site – GCGR (5XEZ)	Orthosteric site – GIPR (4L6R)	Allosteric site – GIPR (4L6R)	Orthosteric site – GLP1R (5VAI)	Allosteric site – GLP1R (5VEW)
		XP-Gscore [kcal/mol]	XP-Gscore [kcal/mol]	XP-Gscore [kcal/mol]	XP-Gscore [kcal/mol]	XP-Gscore [kcal/mol]	XP-Gscore [kcal/mol]
fluvastatin	6	-8.189	-4.886	-9.27	-4.501	-5.524	-3.896
pravastatin	2	-8.232	-6.691	-8.102	-5.998	-7.611	-5.54
simvastatin	5	-5.995	-3.62	-5.504	-2.604	-4.646	-2.401
atorvastatin	4	-10.571	-4.274	-9.717	-3.761	-7.524	-2.926
rosuvastatin	3	-9.058	-6.472	-9.579	-3.717	-5.787	-4.288
pitavastatin	1	-10.024	-6.619	-10.641	-4.388	-6.34	-4.644

## Sheet: S1_A Fig
Statins	ZINC ID	Ranking based on medical information	GCGR
			X-ray structure	MD-refined model 1	MD-refined model 2
fluvastatin	ZINC000001530639	6	-7.29395	-4.886	-7.889
pravastatin	ZINC000003798763	2	-6.61771	-6.691	-8.267
simvastatin	ZINC000003780893	5	-3.39278	-3.62	-2.162
atorvastatin	ZINC000003920719	4	-5.61704	-4.274	-7.988
rosuvastatin	ZINC000001535101	3	-4.54435	-6.472	-7.029
pitavastatin	ZINC000001534965	1	-6.51692	-6.619	-6.071
Lescol	ZINC000001886617	6	-3.73692

## Sheet: S1_B Fig
Statins	ZINC ID	Ranking based on medical information	GLP1R
			X-ray structure	MD-refined model 1	MD-refined model 2
fluvastatin	ZINC000001530639	6	-5.29066	-3.896	-3.885
pravastatin	ZINC000003798763	2	-4.7921	-5.54	-3.445
simvastatin	ZINC000003780893	5	-2.79341	-2.401	-1.637
atorvastatin	ZINC000003920719	4	-5.4969	-2.926	-4.271
rosuvastatin	ZINC000001535101	3	-4.29405	-4.288	-3.911
pitavastatin	ZINC000001534965	1	-4.02421	-4.644	-3.997
Lescol	ZINC000001886617	6	-5.05096

## Sheet: S3 Fig
GCGR – MD refinement
	4L6R	5EE7	5XEZ
Time [ns]	RMSD [Angs]	RMSD [Angs]	RMSD [Angs]
0	0	0	0
1	0.970563	0.817177	1.45367
2	1.12336	0.826569	1.57671
3	1.02135	0.920861	1.52948
4	1.13233	0.894429	1.59156
5	1.23425	0.846229	1.53194
6	1.22504	0.915841	1.62124
7	1.28188	1.00535	1.62507
8	1.33596	1.06484	1.6867
9	1.3528	1.06135	1.63964
10	1.41341	1.06826	1.60127
11	1.42421	1.00242	1.67799
12	1.47611	1.01625	1.77838
13	1.52593	1.07329	1.71861
14	1.5062	1.02111	1.73391
15	1.41726	1.02734	1.77984
16	1.55074	1.01253	1.71616
17	1.50609	1.03569	1.68474
18	1.53738	1.00818	1.58633
19	1.5927	1.07952	1.67275
20	1.63711	1.14402	1.74919
21	1.74057	1.03148	1.69315
22	1.75219	0.98306	1.6319
23	1.73561	0.96232	1.64347
24	1.68066	1.07309	1.63524
25	1.59261	1.04998	1.60097
26	1.63191	1.09198	1.66573
27	1.69557	1.10709	1.56707
28	1.61566	1.07063	1.70609
29	1.67353	1.07689	1.61515
30	1.58989	1.13612	1.55721
31	1.6177	1.1906	1.58365
32	1.74693	1.20525	1.62749
33	1.57977	1.20542	1.6053
34	1.54186	1.1457	1.56605
35	1.49781	1.09308	1.57592
36	1.413	1.1117	1.5789
37	1.50002	1.17366	1.65937
38	1.63669	1.17258	1.57614
39	1.60584	1.23059	1.59851
40	1.61309	1.26647	1.62907
41	1.67643	1.22727	1.73982
42	1.68076	1.26166	1.58265
43	1.54801	1.2691	1.77108
44	1.61359	1.29879	1.73619
45	1.62747	1.29263	1.72144
46	1.5094	1.30815	1.70299
47	1.57864	1.41355	1.74034
48	1.56893	1.50228	1.84127
49	1.5797	1.5113	1.72327
50	1.57043	1.47037	1.81613
51	1.69037	1.35668	1.72072
52	1.59403	1.43466	1.72429
53	1.50081	1.4413	1.69518
54	1.66071	1.47749	1.68294
55	1.66283	1.39071	1.70543
56	1.62255	1.42889	1.69925
57	1.59372	1.57292	1.64142
58	1.68111	1.47732	1.641
59	1.6352	1.56639	1.69395
60	1.6231	1.59561	1.55212
61	1.74528	1.57385	1.72764
62	1.67684	1.58118	1.72053
63	1.73783	1.57074	1.75687
64	1.63351	1.4895	1.61225
65	1.71078	1.52346	1.71998
66	1.67162	1.55943	1.74121
67	1.66586	1.62652	1.76223
68	1.73325	1.50933	1.69447
69	1.65166	1.57412	1.6958
70	1.81001	1.62734	1.70422
71	1.64204	1.39392	1.65082
72	1.63164	1.58204	1.61642
73	1.71219	1.56162	1.76201
74	1.75813	1.4391	1.68983
75	1.67067	1.38287	1.85249
76	1.69596	1.54521	1.73232
77	1.72456	1.48637	1.69887
78	1.68037	1.49692	1.71869
79	1.64931	1.46133	1.72782
80	1.70139	1.49654	1.71218
81	1.62267	1.47355	1.59556
82	1.72306	1.3118	1.58039
83	1.67593	1.46104	1.61516
84	1.68217	1.48697	1.5867
85	1.68994	1.57319	1.62817
86	1.69604	1.55009	1.5771
87	1.66574	1.64194	1.70087
88	1.62503	1.60502	1.67406
89	1.70522	1.42522	1.68742
90	1.63462	1.48709	1.69205
91	1.64947	1.42174	1.70064
92	1.63118	1.48765	1.7329
93	1.74526	1.41756	1.6633
94	1.73078	1.53323	1.67967
95	1.54823	1.54756	1.58972
96	1.64942	1.55848	1.63713
97	1.70188	1.5524	1.64186
98	1.666	1.62253	1.68962
99	1.71819	1.63779	1.52749
100	1.70817	1.59541	1.67811
101	1.76832	1.54856	1.65484
102	1.78599	1.60377	1.51733
103	1.79368	1.62126	1.55959
104	1.77652	1.65251	1.50397
105	1.74613	1.66465	1.55985
106	1.75558	1.51957	1.46597
107	1.81764	1.70042	1.50332
108	1.86638	1.66118	1.49186
109	1.83965	1.77012	1.59904
110	1.78251	1.64521	1.54378
111	1.78607	1.64378	1.54672
112	1.84361	1.62425	1.43091
113	1.75304	1.64697	1.59575
114	1.79682	1.67455	1.58932
115	1.76206	1.66155	1.58824
116	1.74516	1.62332	1.6134
117	1.77787	1.61599	1.60656
118	1.78113	1.74335	1.67029
119	1.71384	1.81404	1.54691
120	1.73625	1.85951	1.62649
121	1.66209	1.75243	1.71264
122	1.59293	1.81934	1.63157
123	1.66272	1.7849	1.69009
124	1.6486	1.76654	1.75469
125	1.59789	1.8504	1.72738
126	1.66756	1.74309	1.80138
127	1.72959	1.75444	1.56735
128	1.89814	1.8445	1.62766
129	1.82007	1.91174	1.56121
130	1.78507	1.7779	1.53624
131	1.8414	1.76538	1.53924
132	1.75204	1.80728	1.60445
133	1.75654	1.75926	1.54362
134	1.81693	1.74666	1.61136
135	1.77189	1.73784	1.60901
136	1.78113	1.73404	1.61816
137	1.72145	1.73842	1.55017
138	1.66765	1.65486	1.51679
139	1.72642	1.65062	1.49494
140	1.8039	1.63486	1.61635
141	1.82926	1.63555	1.51934
142	1.75211	1.71859	1.4895
143	1.85284	1.76531	1.49418
144	1.84664	1.81919	1.48724
145	1.82854	1.67625	1.46583
146	1.73117	1.84948	1.52108
147	1.78683	1.7416	1.5614
148	1.83368	1.71852	1.52899
149	1.80297	1.73412	1.57462
150	1.78461	1.76213	1.5715
151	1.83656	1.79103	1.61753
152	1.81064	1.6405	1.55669
153	1.82952	1.66958	1.49448
154	1.84285	1.67803	1.42112
155	1.87104	1.65455	1.51549
156	1.84061	1.69766	1.49323
157	1.90186	1.71027	1.38595
158	1.82477	1.72259	1.58686
159	1.82524	1.79601	1.56634
160	1.8281	1.81551	1.47492
161	1.87483	1.73111	1.53734
162	1.79194	1.74377	1.51538
163	1.83397	1.73405	1.52172
164	1.81228	1.65615	1.55917
165	1.83248	1.71837	1.44226
166	1.85314	1.64247	1.53913
167	1.82433	1.56775	1.46724
168	1.92797	1.59784	1.49379
169	1.91291	1.62251	1.47071
170	1.89664	1.5123	1.43561
171	1.83193	1.58106	1.59502
172	1.77234	1.66519	1.48897
173	1.89473	1.59354	1.444
174	1.77319	1.7005	1.47425
175	1.80455	1.62818	1.51876
176	1.77246	1.6065	1.51194
177	1.86733	1.71615	1.53622
178	1.81331	1.7135	1.55599
179	1.89254	1.75878	1.5335
180	1.82535	1.71916	1.41135
181	1.93993	1.69477	1.47861
182	1.85291	1.62751	1.58315
183	1.88343	1.74476	1.44239
184	1.97322	1.69848	1.4786
185	1.84801	1.64902	1.57182
186	1.93048	1.76742	1.46978
187	1.85816	1.76972	1.48537
188	2.02135	1.80208	1.51837
189	2.05654	1.79973	1.5027
190	1.92017	1.77047	1.62137
191	2.04947	1.7855	1.5624
192	2.06868	1.79329	1.48323
193	1.99021	1.83084	1.55783
194	2.02962	1.82671	1.58756
195	2.00873	1.75846	1.4813
196	2.03945	1.63517	1.50391
197	1.9081	1.70006	1.49002
198	2.02187	1.69758	1.53334
199	2.00749	1.75786	1.60911
200	1.94862	1.62784	1.60697
201	1.94468	1.7719	1.60931
202	2.00967	1.57891	1.56461
203	1.93183	1.64308	1.60658
204	1.91603	1.68765	1.74838
205	1.84904	1.64194	1.72175
206	1.79519	1.63838	1.63966
207	1.90892	1.75145	1.78749
208	1.90312	1.63913	1.65586
209	1.87423	1.74746	1.6337
210	1.8915	1.7313	1.65646
211	1.86245	1.73944	1.61125
212	1.89037	1.7057	1.65055
213	1.89035	1.82752	1.61296
214	1.95258	1.77378	1.65572
215	1.90541	1.76662	1.62768
216	1.9594	1.84739	1.62209
217	1.85416	1.83791	1.65935
218	1.76042	1.80699	1.64341
219	1.9322	1.80756	1.69766
220	1.88259	1.79212	1.70171
221	1.7898	1.81248	1.71335
222	1.75541	1.72474	1.66806
223	1.69298	1.76597	1.6166
224	1.8771	1.83271	1.73064
225	1.79432	1.78528	1.60686
226	1.77714	1.7714	1.7457
227	1.79413	1.75082	1.70685
228	1.77163	1.70676	1.68531
229	1.88778	1.70351	1.67186
230	1.96546	1.80333	1.72174
231	1.85312	1.739	1.73491
232	1.88543	1.697	1.67607
233	1.84277	1.60778	1.77258
234	1.8322	1.5842	1.69952
235	1.8122	1.62754	1.59981
236	1.86497	1.63874	1.62621
237	1.8343	1.63699	1.67074
238	1.88437	1.66227	1.5748
239	1.82567	1.61121	1.56557
240	1.68209	1.669	1.58074
241	1.78096	1.65645	1.629
242	1.78717	1.63418	1.63436
243	1.74053	1.66896	1.64127
244	1.7365	1.65466	1.64567
245	1.81364	1.56635	1.64234
246	1.77268	1.53855	1.73384
247	1.81236	1.64674	1.81283
248	1.7951	1.53662	1.68535
249	1.8128	1.77131	1.64076
250	1.73335	1.53219	1.63305
251	1.74921	1.60211	1.63787
252	1.78167	1.67856	1.70265
253	1.74524	1.63249	1.78302
254	1.79028	1.74926	1.80302
255	1.96023	1.69514	1.67688
256	1.86862	1.53323	1.72233
257	1.89383	1.55584	1.65454
258	1.92545	1.66638	1.77142
259	1.90094	1.66388	1.73402
260	1.82511	1.6622	1.6108
261	1.85024	1.63384	1.65584
262	1.89192	1.61655	1.71158
263	1.94767	1.76678	1.64982
264	1.92866	1.68094	1.66095
265	1.8366	1.72444	1.69826
266	1.87077	1.72318	1.62014
267	1.72449	1.74769	1.60106
268	1.79174	1.73187	1.60053
269	1.80769	1.76389	1.61051
270	1.83396	1.81404	1.68357
271	1.74942	1.82361	1.68765
272	1.7374	1.95353	1.65679
273	1.75132	1.86612	1.64872
274	1.68405	1.82015	1.61149
275	1.74048	1.89194	1.66554
276	1.73435	1.79565	1.72881
277	1.72137	1.84757	1.69518
278	1.65179	1.85971	1.64797
279	1.68402	1.93637	1.67961
280	1.70941	1.84258	1.63471
281	1.83956	1.97535	1.59619
282	1.84477	1.81394	1.66581
283	1.83613	1.75927	1.61092
284	1.80733	1.73824	1.6477
285	1.85086	1.70623	1.7619
286	1.83805	1.78704	1.71447
287	1.85198	1.74981	1.73824
288	1.79033	1.7383	1.69102
289	1.79175	1.76684	1.61794
290	1.75214	1.90201	1.66955
291	1.77946	1.91396	1.47656
292	1.78295	1.95722	1.6724
293	1.74483	2.05916	1.71417
294	1.87571	1.90073	1.71819
295	1.89299	2.06581	1.71028
296	1.78009	1.89398	1.72322
297	1.78895	2.0035	1.69515
298	1.78227	1.97589	1.72008
299	1.7811	2.06209	1.77126
300	1.76346	2.0288	1.63885
301	1.88542	2.00659	1.63597
302	1.82795	2.02862	1.74003
303	1.75561	2.0183	1.65442
304	1.81411	2.02508	1.78178
305	1.74258	2.15464	1.787
306	1.70516	2.06824	1.72673
307	1.72524	2.02425	1.62698
308	1.76478	2.0582	1.70686
309	1.79984	2.01323	1.71181
310	1.68375	2.12736	1.73622
311	1.70913	2.0827	1.74036
312	1.73528	2.00014	1.8257
313	1.75974	2.01633	1.81758
314	1.68963	2.10141	1.85434
315	1.76028	2.03266	1.7978
316	1.7938	2.20524	1.88243
317	1.81064	2.11937	1.78385
318	1.70965	2.01806	1.94515
319	1.7275	2.08773	1.83948
320	1.73539	2.09713	1.76671
321	1.66925	2.0431	1.75194
322	1.77002	1.97203	1.79234
323	1.63192	2.08079	1.84528
324	1.80883	1.98436	1.84828
325	1.80226	1.95014	1.83667
326	1.68677	2.0357	1.84485
327	1.6832	2.06581	1.90083
328	1.71762	2.0388	1.77779
329	1.67874	2.04613	1.87739
330	1.68488	1.94993	1.86555
331	1.62311	2.0191	1.64658
332	1.59552	1.88499	1.74414
333	1.6906	2.00017	1.91177
334	1.73281	1.97032	1.85434
335	1.62154	1.88013	1.89245
336	1.57506	2.03837	1.86027
337	1.82533	1.92583	1.71237
338	1.71416	1.9072	1.85528
339	1.59289	1.96608	1.69715
340	1.57312	1.92017	1.66075
341	1.66188	2.01944	1.66679
342	1.76948	1.88216	1.69058
343	1.74711	2.02534	1.78637
344	1.68641	1.96534	1.81693
345	1.67704	1.95338	1.7758
346	1.68781	1.95586	1.75349
347	1.67776	1.98969	1.8511
348	1.69435	1.90827	1.69357
349	1.75874	1.90038	1.72103
350	1.74686	1.91141	1.72441
351	1.77431	1.87746	1.69613
352	1.76908	1.8579	1.82047
353	1.76904	2.00854	1.7506
354	1.75076	1.91336	1.7269
355	1.67002	2.0021	1.7969
356	1.63494	1.93118	1.77571
357	1.74314	1.89907	1.72849
358	1.72901	1.90527	1.7201
359	1.67122	1.95507	1.71099
360	1.69814	1.92629	1.75874
361	1.61049	2.09992	1.65105
362	1.71604	2.08952	1.73315
363	1.66548	2.0825	1.79446
364	1.77391	2.03554	1.71552
365	1.67454	1.99557	1.63171
366	1.74477	2.04714	1.67583
367	1.75796	1.95931	1.64359
368	1.60656	2.04258	1.71275
369	1.6728	2.04444	1.59868
370	1.62215	2.04335	1.58986
371	1.76078	2.032	1.5795
372	1.74235	1.94759	1.61346
373	1.78213	1.99602	1.63463
374	1.82161	1.98062	1.71708
375	1.69667	2.00655	1.7293
376	1.74356	1.94278	1.75451
377	1.65184	2.09793	1.68766
378	1.72428	2.16519	1.67118
379	1.66865	1.99834	1.67537
380	1.81441	1.91079	1.74678
381	1.67497	2.00356	1.60662
382	1.67031	2.00264	1.5914
383	1.6409	2.13239	1.66336
384	1.70893	2.03807	1.6914
385	1.78721	2.00833	1.71677
386	1.84551	2.08265	1.70735
387	1.79113	2.1066	1.70082
388	1.75848	2.04809	1.86912
389	1.72064	2.06217	1.78036
390	1.74508	2.01185	1.75454
391	1.77475	1.99093	1.88081
392	1.77607	2.08042	1.8324
393	1.74086	2.10105	1.80445
394	1.74118	2.15524	1.87344
395	1.73657	2.17861	1.80138
396	1.75372	2.1454	1.66864
397	1.73893	2.18813	1.8063
398	1.7299	2.16878	1.76507
399	1.71509	2.15159	1.80004
400	1.73578	2.18454	1.77463
401	1.69577	2.04328	1.83504
402	1.62527	2.14552	1.9079
403	1.70972	2.12339	1.78947
404	1.64993	2.00571	1.86372
405	1.66859	2.3155	1.8545
406	1.64737	2.15038	1.97916
407	1.66278	2.04576	1.8969
408	1.6832	2.04311	1.75899
409	1.7559	2.13822	1.59989
410	1.76312	2.09829	1.62137
411	1.70706	2.16947	1.59562
412	1.70562	2.04811	1.62143
413	1.68744	2.12081	1.55103
414	1.69973	2.01256	1.50887
415	1.66273	2.05033	1.56141
416	1.6944	2.0476	1.55547
417	1.68166	2.12096	1.60029
418	1.67576	2.10556	1.59942
419	1.775	2.12949	1.68974
420	1.654	2.20873	1.6436
421	1.65659	2.17479	1.64545
422	1.72996	2.18561	1.79167
423	1.7363	2.18985	1.72011
424	1.70778	2.15059	1.67195
425	1.75533	2.2303	1.67427
426	1.78778	2.2552	1.63857
427	1.69339	2.20458	1.70417
428	1.6697	2.34537	1.6571
429	1.71789	2.18319	1.72856
430	1.70781	2.33978	1.58286
431	1.74408	2.29621	1.57838
432	1.71157	2.22307	1.68534
433	1.68709	2.23052	1.6927
434	1.79704	2.23255	1.62084
435	1.8231	2.22408	1.7203
436	1.82859	2.20824	1.68758
437	1.83042	2.17756	1.61719
438	1.84824	2.16568	1.7214
439	1.81513	2.16127	1.63232
440	1.78901	2.17032	1.6465
441	1.79335	2.11385	1.66769
442	1.82963	2.20236	1.65673
443	1.74889	2.13809	1.71528
444	1.80858	2.0798	1.65335
445	1.82759	2.09324	1.72683
446	1.89243	2.0847	1.72009
447	1.83205	2.1884	1.74314
448	1.81795	2.08935	1.7877
449	1.83225	2.12849	1.71718
450	1.78042	2.10962	1.70455
451	1.82798	2.02039	1.70628
452	1.82665	2.03626	1.73607
453	1.76498	2.06829	1.94682
454	1.76031	2.08474	1.89585
455	1.80459	2.18381	2.00852
456	1.78521	2.09282	1.80357
457	1.813	2.09393	1.89928
458	1.84934	2.07888	1.88993
459	1.76713	2.14796	1.88683
460	1.71305	2.2074	1.90272
461	1.79753	2.06917	1.84898
462	1.79861	1.94787	1.85095
463	1.83509	2.06451	1.83197
464	1.77786	2.01106	1.85729
465	1.74703	2.08904	1.66661
466	1.82596	1.8801	1.65322
467	1.85626	1.92968	1.64292
468	1.84569	1.8901	1.68446
469	1.75613	1.94428	1.73429
470	1.8823	2.04416	1.75372
471	1.80247	1.91256	1.66852
472	1.85959	1.84177	1.70756
473	1.96248	1.94652	1.63179
474	1.93899	1.95417	1.54999
475	1.98355	1.90449	1.59503
476	1.86843	1.8222	1.54146
477	1.93687	1.91036	1.70176
478	1.89282	1.98569	1.58574
479	1.95134	1.95912	1.68715
480	1.90387	1.84075	1.6157
481	1.87916	1.99774	1.60538
482	1.95694	2.00455	1.61669
483	1.8758	1.99269	1.60193
484	1.91925	2.09091	1.67912
485	1.85145	2.03814	1.76869
486	2.02632	1.98686	1.58211
487	1.84808	2.01196	1.64818
488	1.9066	1.93188	1.68921
489	1.82528	1.9649	1.63573
490	1.892	1.91067	1.61393
491	1.79983	2.0021	1.56533
492	1.86936	1.98877	1.58649
493	1.85617	1.89112	1.52454
494	1.9013	1.95145	1.45808
495	1.88107	1.88233	1.45156
496	1.93065	1.89626	1.61392
497	1.836	1.97425	1.51934
498	1.81235	1.94793	1.61992
499	1.75103	1.82112	1.62231
500	1.81901	1.87021	1.63091
501	1.83886	1.82241	1.64835
502	1.98602	1.83145	1.62483
503	1.84537	1.92486	1.77583
504	1.81072	1.99892	1.80412
505	1.8063	1.88116	1.68688
506	1.93672	2.01991	1.52269
507	1.88797	1.89871	1.5645
508	1.95941	1.84699	1.48887
509	1.88734	1.9103	1.61844
510	1.79962	1.90436	1.42554
511	1.83702	1.84148	1.48541
512	1.8662	1.90915	1.4799
513	1.94452	1.87809	1.48214
514	1.90662	1.89824	1.456
515	1.89752	1.93984	1.52758
516	1.92225	1.81736	1.5244
517	1.83601	1.96027	1.57169
518	1.91382	1.94659	1.55225
519	1.85365	1.95057	1.57862
520	1.85983	2.04332	1.56778
521	1.80829	2.03859	1.59614
522	1.76392	2.01929	1.61032
523	1.91607	2.02981	1.61117
524	1.94315	2.10143	1.61025
525	1.92815	1.95552	1.62933
526	2.0182	2.0062	1.61687
527	1.96277	1.94503	1.49057
528	1.96643	1.97167	1.67695
529	1.94402	1.91122	1.60691
530	1.871	1.96645	1.53747
531	1.95896	1.89045	1.6131
532	1.886	1.89003	1.5934
533	1.94512	1.87528	1.55993
534	1.80755	1.7844	1.62448
535	1.88423	1.88511	1.61907
536	1.9002	1.89079	1.53075
537	1.83916	1.83562	1.61671
538	1.75497	1.95525	1.60928
539	1.82062	1.97726	1.62627
540	1.80681	1.93502	1.58641
541	1.93106	2.02509	1.49951
542	1.84954	1.86602	1.59281
543	1.84965	2.02161	1.57114
544	1.71415	2.02045	1.51298
545	1.8027	2.02922	1.52552
546	1.82828	2.02202	1.62575
547	1.88175	2.05355	1.58632
548	1.83919	2.18927	1.63327
549	1.8637	2.08869	1.55992
550	1.82686	2.02885	1.64654
551	1.79942	2.19683	1.53417
552	1.87229	2.06244	1.60066
553	1.71521	2.1179	1.62441
554	1.77525	2.13105	1.6916
555	1.82627	1.99477	1.6579
556	1.8608	2.06444	1.68238
557	1.81103	2.11298	1.68321
558	1.88318	2.02215	1.63534
559	1.90228	2.17688	1.66287
560	1.8948	2.01932	1.5931
561	1.82465	1.90249	1.49432
562	1.91684	2.10557	1.6365
563	1.91098	1.99787	1.65159
564	1.9287	2.03813	1.59065
565	1.93543	2.1648	1.7499
566	1.96758	2.11733	1.69332
567	1.97064	2.11808	1.78436
568	1.89521	2.02557	1.73842
569	1.88939	1.93849	1.80169
570	1.83398	2.00496	1.70472
571	1.8629	1.87354	1.6521
572	1.82859	2.04035	1.73391
573	1.86149	2.1486	1.73128
574	1.77869	2.158	1.722
575	1.76576	2.13503	1.79641
576	1.85721	2.07586	1.76087
577	1.80289	2.11918	1.82143
578	1.84589	2.18984	1.86155
579	1.77716	2.2466	1.79291
580	1.70355	2.13227	1.73415
581	1.71863	2.11264	1.77678
582	1.71123	2.16126	1.80034
583	1.83372	2.2297	1.74069
584	1.7953	2.2544	1.72651
585	1.81938	2.26921	1.66325
586	1.81202	2.33845	1.79336
587	1.80612	2.13718	1.71471
588	1.78303	2.10474	1.77483
589	1.80811	2.2328	1.72013
590	1.78972	2.10564	1.63764
591	1.71154	2.19849	1.72908
592	1.83096	2.31092	1.72122
593	1.86743	2.18686	1.79211
594	1.79633	2.22121	1.72077
595	1.74775	2.30828	1.81691
596	1.75798	2.29419	1.78843
597	1.76366	2.3192	1.71995
598	1.77083	2.22191	1.90656
599	1.72524	2.23819	1.79642
600	1.73612	2.25016	1.81946
601	1.69684	2.21781	1.75121
602	1.68825	2.29354	1.81992
603	1.73663	2.22982	1.62838
604	1.63439	2.34959	1.72088
605	1.63314	2.25396	1.72607
606	1.699	2.26878	1.8103
607	1.71658	2.33424	1.77679
608	1.69892	2.42331	1.72987
609	1.73072	2.38772	1.71015
610	1.75086	2.40379	1.79811
611	1.72948	2.31721	1.79567
612	1.68554	2.27366	1.77509
613	1.69755	2.26517	1.85078
614	1.69845	2.33902	1.76198
615	1.73617	2.31805	1.75902
616	1.76938	2.39652	1.83522
617	1.62436	2.26849	1.71945
618	1.7006	2.31823	1.77275
619	1.75275	2.28375	1.81695
620	1.75122	2.50114	1.72316
621	1.79294	2.35151	1.75239
622	1.7283	2.32551	1.78007
623	1.78681	2.17603	1.77132
624	1.74971	2.25482	1.8261
625	1.77942	2.25794	1.72988
626	1.72877	2.24242	1.79699
627	1.75194	2.17259	1.80333
628	1.86756	2.17163	1.75278
629	1.81288	2.39392	1.7187
630	1.79942	2.32236	1.65161
631	1.78831	2.22954	1.68151
632	1.78127	2.17862	1.71406
633	1.77919	2.31725	1.73276
634	1.85666	2.27092	1.77401
635	1.78472	2.27152	1.8804
636	1.81232	2.2276	1.798
637	1.82457	2.25471	1.78291
638	1.82473	2.35443	1.82884
639	1.75249	2.35434	1.75535
640	1.83736	2.33507	1.8276
641	1.8413	2.35072	1.7001
642	1.82367	2.21044	1.66511
643	1.91936	2.25931	1.73405
644	1.83566	2.25988	1.86041
645	1.88867	2.30652	1.76852
646	1.93966	2.34745	1.69663
647	1.84947	2.21714	1.74535
648	1.87337	2.3022	1.67815
649	1.84466	2.33171	1.77252
650	1.85387	2.3768	1.69854
651	1.95058	2.28995	1.77108
652	1.97087	2.20091	1.69154
653	1.97803	2.13384	1.72698
654	1.90539	2.10171	1.70022
655	1.9198	2.11213	1.66201
656	1.96158	2.21931	1.82434
657	1.89556	2.28617	1.7353
658	1.98882	2.20555	1.72671
659	1.97713	2.1714	1.74748
660	1.87886	2.16158	1.69736
661	1.84383	2.09513	1.68608
662	1.84707	1.92584	1.75658
663	1.87083	2.09448	1.69231
664	1.93526	1.99274	1.82468
665	1.8559	2.17307	1.8642
666	1.93514	2.00325	1.79759
667	1.86119	1.99443	1.78407
668	1.84596	1.96901	1.84698
669	1.8685	2.06244	1.893
670	1.84288	2.16176	1.89369
671	1.88198	2.11207	1.82165
672	1.93126	2.14086	1.82067
673	1.92473	2.15523	1.83534
674	1.95884	2.15327	1.86013
675	1.9519	2.08866	1.8677
676	1.88545	2.07346	1.70691
677	1.9571	2.18613	1.75486
678	1.80872	2.20002	1.74043
679	1.88629	2.10818	1.78473
680	1.97091	2.15474	1.76063
681	1.9602	2.09142	1.91593
682	1.91337	2.06444	1.93695
683	1.87403	2.00449	1.96626
684	1.88736	2.10238	1.92617
685	1.87664	2.09178	1.78204
686	1.92792	2.16945	1.92646
687	1.89948	2.16591	1.86049
688	1.89616	2.06167	1.93056
689	1.84337	2.00586	1.87237
690	1.81733	2.10571	1.80096
691	1.87259	1.99604	1.92118
692	1.81572	2.00641	1.81992
693	1.80318	2.03986	1.82361
694	1.86856	1.97058	1.87279
695	1.89044	1.94474	1.86809
696	1.83026	1.97681	1.81927
697	1.85693	2.0556	1.78041
698	1.93194	2.05103	1.82131
699	1.95233	2.09598	1.80213
700	1.99438	2.02791	1.81183
701	1.95975	2.11384	1.81548
702	1.92256	2.10001	1.76807
703	1.90999	2.11489	1.81231
704	1.83979	2.15582	1.8297
705	1.94859	2.09355	1.91524
706	1.98276	2.22752	1.86117
707	1.89152	2.18635	1.89586
708	2.0061	2.14707	1.72002
709	1.94032	2.15095	1.83894
710	1.84011	2.17788	1.86653
711	1.79901	2.13173	1.83368
712	1.88875	2.15741	1.76075
713	1.94299	2.13976	1.76927
714	2.00316	2.12725	1.68322
715	1.92981	2.21524	1.67596
716	1.98556	2.08455	1.73857
717	1.9574	2.14226	1.80475
718	1.88849	2.20708	1.70186
719	1.98587	2.18289	1.8041
720	1.96616	2.20102	1.68232
721	1.95453	2.17528	1.79779
722	1.99584	2.1587	1.78659
723	2.00681	2.17549	1.82
724	1.98169	2.15665	1.86709
725	2.00427	2.12201	1.8381
726	1.88562	2.31617	1.94077
727	1.92936	2.26463	1.93109
728	1.85578	2.21529	1.95062
729	1.95148	2.21179	1.83783
730	1.89752	2.12821	1.82775
731	1.85796	2.16455	1.80124
732	1.86364	2.21315	1.85075
733	1.77741	2.1583	1.88873
734	1.88626	2.16083	1.79233
735	1.87866	2.22515	1.84966
736	1.92338	2.24966	1.90201
737	1.8583	2.28406	1.91645
738	1.86252	2.28297	1.8357
739	1.90525	2.26949	1.8753
740	2.02039	2.30217	1.82828
741	2.00599	2.37158	1.8448
742	2.01916	2.25872	1.78777
743	1.90865	2.21651	1.82596
744	1.94937	2.22708	1.72053
745	1.94585	2.30654	1.76135
746	1.88881	2.25128	1.71193
747	1.81302	2.14319	1.8056
748	1.75004	2.13913	1.80604
749	1.86968	2.22652	1.83238
750	1.80865	2.24513	1.76222
751	1.83034	2.12015	1.73844
752	1.82301	2.147	1.71084
753	1.77293	2.07284	1.71524
754	1.82764	2.18769	1.79605
755	1.92093	2.09331	1.76402
756	1.86486	2.01225	1.72621
757	1.86308	2.20018	1.90169
758	1.77133	2.01859	1.83619
759	1.80056	2.20815	1.80646
760	1.75004	2.2786	1.83371
761	1.7969	2.22901	1.78257
762	1.80263	2.23823	1.75717
763	1.83739	2.22279	1.76002
764	1.73918	2.19765	1.76594
765	1.77826	2.21352	1.8321
766	1.81588	2.21249	1.81136
767	1.77114	2.33595	1.75233
768	1.73954	2.2544	1.80743
769	1.7363	2.13868	1.73732
770	1.81015	2.19735	1.8932
771	1.78226	2.14893	1.86806
772	1.85027	2.18376	1.85524
773	1.78557	2.21325	1.83868
774	1.77552	2.11245	1.85322
775	1.76663	2.0784	1.72367
776	1.79224	2.27669	1.83978
777	1.88798	2.24756	1.83104
778	1.72772	2.20741	1.77684
779	1.82256	2.15235	1.86487
780	1.79158	2.14669	1.80882
781	1.73152	2.07006	1.76068
782	1.80597	2.08396	1.85684
783	1.76615	2.12716	1.82202
784	1.7883	2.1871	1.81705
785	1.84433	2.11667	1.86984
786	1.80647	2.20726	1.81406
787	1.90766	2.07531	1.80666
788	1.89934	2.17898	1.7439
789	1.80232	2.15229	1.84746
790	1.78205	2.16963	1.90816
791	1.86728	2.22305	1.84387
792	1.81072	2.3199	1.82208
793	1.83027	2.29988	1.79425
794	1.76064	2.29467	1.69408
795	1.81988	2.16041	1.64955
796	1.87556	2.27475	1.75798
797	1.82229	2.31625	1.78397
798	1.81034	2.12083	1.80506
799	1.9104	2.19187	1.87319
800	1.8035	2.23219	1.82274
801	1.86261	2.28302	1.78531
802	1.87423	2.29456	1.83154
803	1.90222	2.25905	1.68513
804	1.90865	2.24654	1.80789
805	1.86978	2.22557	1.69012
806	1.90195	2.3012	1.74966
807	1.95817	2.27571	1.82736
808	1.9915	2.20924	1.84419
809	1.97801	2.11302	1.79532
810	1.89464	2.30696	1.84588
811	1.95779	2.29573	1.81862
812	2.02534	2.192	1.84481
813	2.07875	2.24847	1.76535
814	1.90724	2.18668	1.80621
815	1.80537	2.20933	1.82654
816	1.83597	2.23972	1.82094
817	1.81457	2.19243	1.82779
818	1.94878	2.2965	1.83147
819	1.89964	2.27307	1.81063
820	1.98834	2.25246	1.71078
821	1.86343	2.21402	1.80991
822	1.80754	2.22457	1.84788
823	1.91644	2.20505	1.79645
824	1.92064	2.21136	1.8511
825	1.87049	2.12992	1.77654
826	1.89151	2.19804	1.83124
827	1.92563	2.26772	1.8751
828	1.87845	2.20634	1.86891
829	1.88353	2.19087	1.83909
830	1.86653	2.21065	1.88709
831	1.85826	2.16561	1.81243
832	1.83568	2.03694	1.79879
833	1.97813	2.01771	1.72833
834	1.92031	2.10772	1.72199
835	1.9912	2.04987	1.75356
836	1.96159	2.11172	1.66793
837	1.81353	2.25779	1.6969
838	1.88	2.25295	1.65465
839	1.79586	2.21426	1.78979
840	1.85458	2.38693	1.79354
841	1.84841	2.31792	1.73349
842	1.87009	2.30089	1.71199
843	1.82643	2.41736	1.66925
844	1.89614	2.31274	1.672
845	1.76539	2.20304	1.78823
846	1.89568	2.27276	1.7396
847	1.92569	2.1934	1.71836
848	1.91473	2.28016	1.737
849	1.95475	2.244	1.75779
850	1.95262	2.34319	1.81766
851	1.94358	2.22707	1.7691
852	2.0129	2.19176	1.73993
853	1.93203	2.14073	1.74171
854	1.87399	2.19669	1.79499
855	1.92814	2.27873	1.70578
856	1.8495	2.27097	1.76338
857	2.04864	2.28551	1.84364
858	1.89087	2.32566	1.75526
859	1.84086	2.28339	1.77495
860	1.89946	2.41918	1.83245
861	1.94449	2.25323	1.72779
862	1.83703	2.35419	1.68182
863	1.95567	2.2383	1.7033
864	1.84815	2.27312	1.68386
865	1.89249	2.25731	1.57504
866	1.83393	2.25231	1.71569
867	1.83459	2.29816	1.7918
868	1.93383	2.22689	1.81065
869	1.93842	2.11258	1.65505
870	1.87472	2.20504	1.69825
871	1.83055	2.11992	1.65058
872	1.89904	2.09783	1.77145
873	1.83599	2.11144	1.68981
874	1.9106	2.22482	1.73119
875	1.86303	2.33176	1.71419
876	1.83112	2.21392	1.65312
877	1.8387	2.19684	1.76722
878	1.90706	2.19459	1.76069
879	1.90557	2.28844	1.71466
880	1.93555	2.18423	1.78339
881	1.9522	2.25106	1.78077
882	1.98552	2.22812	1.74469
883	1.98296	2.20693	1.64818
884	1.86433	2.21403	1.67961
885	1.97542	2.24096	1.73424
886	1.93969	2.27576	1.69827
887	1.91646	2.22817	1.67344
888	2.00749	2.15903	1.75627
889	2.07629	2.22464	1.75307
890	1.9464	2.15019	1.8046
891	1.89055	2.14931	1.73274
892	1.9282	2.23834	1.87915
893	1.88078	2.28137	1.84066
894	1.94023	2.26969	1.88657
895	2.00199	2.20535	1.82762
896	1.91937	2.31662	1.83117
897	2.00959	2.27767	1.8384
898	1.9835	2.26572	1.78595
899	1.97079	2.21637	1.78457
900	1.95418	2.19123	1.86222
901	2.04803	2.18442	1.83387
902	2.02372	2.21608	1.8088
903	2.10613	2.20592	1.78264
904	1.9726	2.23844	1.80144
905	2.01192	2.24713	1.83277
906	1.9665	2.25328	1.76463
907	1.89419	2.22018	1.83199
908	1.84554	2.23884	1.85136
909	1.9102	2.1755	1.78275
910	1.84446	2.17052	1.85463
911	2.01925	2.16518	1.77284
912	1.95469	2.21616	1.81822
913	1.9628	2.20951	1.80307
914	2.00897	2.30428	1.82069
915	1.93849	2.33012	1.81431
916	1.92901	2.31546	1.79012
917	1.91509	2.37186	1.8748
918	1.95768	2.28118	1.68615
919	1.90067	2.31438	1.67893
920	1.97709	2.31064	1.79292
921	1.9296	2.47352	1.71373
922	1.98622	2.31285	1.70553
923	1.96182	2.22957	1.74801
924	1.9857	2.40314	1.82565
925	1.97487	2.34122	1.78002
926	2.0039	2.37649	1.7804
927	1.99269	2.28891	1.7295
928	1.94294	2.27542	1.72513
929	1.92957	2.12919	1.77073
930	1.97462	2.19445	1.74188
931	1.93624	2.12689	1.92887
932	2.01427	2.10049	1.78932
933	2.02309	2.13534	1.80234
934	1.97723	2.08313	1.81961
935	1.94883	2.03873	1.79965
936	1.88921	2.15722	1.77829
937	1.90114	2.03928	1.84194
938	1.90628	2.20902	1.81879
939	1.91551	2.13059	1.76472
940	1.87728	2.20664	1.85415
941	1.95536	2.15753	1.80817
942	1.96346	2.09956	1.73078
943	1.96149	2.09095	1.75231
944	1.95971	2.02978	1.76189
945	1.97078	2.1497	1.68355
946	1.96906	2.02642	1.7279
947	2.00257	2.12439	1.71425
948	2.01229	2.16673	1.75154
949	1.93198	2.2222	1.78937
950	1.86378	2.21397	1.84701
951	1.86205	2.14885	1.8841
952	1.87705	2.12431	1.71867
953	1.91647	2.08568	1.86512
954	1.94538	2.14579	1.9007
955	1.98472	2.13473	1.78098
956	1.99084	2.08212	1.80395
957	1.91233	2.20894	1.88054
958	1.87288	2.14867	1.75738
959	1.9071	2.11989	1.79607
960	1.97522	2.25877	1.79679
961	1.93817	2.18758	1.79773
962	1.89392	2.03858	1.74059
963	2.03952	2.11918	1.65733
964	2.00054	2.18144	1.77994
965	2.01758	2.16561	1.74394
966	1.93438	2.19681	1.78819
967	1.97209	2.20561	1.74161
968	1.96462	2.2584	1.76246
969	1.98021	2.17284	1.80648
970	1.90427	2.16516	1.75672
971	1.92837	2.238	1.79659
972	1.99895	2.23603	1.72971
973	2.05703	2.29044	1.76208
974	1.95581	2.20798	1.73474
975	1.97061	2.09677	1.71536
976	1.90322	2.21795	1.734
977	1.97352	2.22515	1.69802
978	1.93149	2.23211	1.65334
979	1.8659	2.22371	1.6432
980	1.88128	2.22338	1.65936
981	1.86708	2.26421	1.66584
982	1.87741	2.22817	1.76544
983	1.89357	2.2485	1.75098
984	1.87299	2.23132	1.67657
985	2.05187	2.14344	1.72569
986	1.92465	2.1545	1.72875
987	1.83474	2.38319	1.69851
988	1.81887	2.25196	1.72872
989	1.89934	2.16979	1.86261
990	1.87147	2.27162	1.73502
991	1.83589	2.28983	1.83003
992	1.85309	2.35755	1.7399
993	1.89009	2.21287	1.72172
994	1.81553	2.23376	1.72504
995	1.89202	2.26841	1.7407
996	1.91413	2.22164	1.80934
997	1.96751	2.12088	1.70219
998	1.9311	2.2015	1.67392
999	2.01742	2.23798	1.75276
1000	1.89321	2.22285	1.82598
1001	1.934	2.17208	1.72262
1002	1.88818	2.25813	1.65614
1003	1.93265	2.06485	1.65849
1004	1.91865	2.17093	1.71027
1005	1.86989	2.29756	1.70693
1006	1.83823	2.28494	1.69173
1007	1.88881	2.26738	1.77042
1008	2.0301	2.30776	1.75183
1009	1.95244	2.33367	1.78334
1010	1.95511	2.2668	1.70364
1011	1.91622	2.19464	1.73046
1012	1.96707	2.23189	1.81401
1013	1.92943	2.18015	1.79472
1014	1.97835	2.13664	1.73543
1015	1.85707	2.2269	1.61114
1016	1.85564	2.36687	1.69585
1017	1.85171	2.34751	1.67961
1018	1.96124	2.37338	1.67926
1019	1.9011	2.36369	1.74588
1020	1.87641	2.26723	1.73348
1021	1.8351	2.24519	1.74226
1022	1.85704	2.25141	1.69855
1023	1.87378	2.27848	1.72603
1024	1.93193	2.19123	1.7787
1025	1.99995	2.22834	1.77627
1026	1.91228	2.16094	1.78306
1027	2.05794	2.29629	1.70433
1028	1.89526	2.24	1.74274
1029	1.90927	2.22452	1.67354
1030	1.95825	2.28655	1.7535
1031	1.94973	2.21215	1.72129
1032	1.90804	2.22488	1.75677
1033	1.79315	2.28467	1.71917
1034	1.91593	2.20958	1.665
1035	1.82354	2.26609	1.68806
1036	1.80436	2.19308	1.67058
1037	1.8123	2.31401	1.6716
1038	1.89762	2.22546	1.75399
1039	1.99735	2.27948	1.76213
1040	1.92185	2.07951	1.74141
1041	1.93382	2.00924	1.67994
1042	1.93114	2.0644	1.76863
1043	1.94627	2.24964	1.72533
1044	1.9463	2.07676	1.82375
1045	1.89218	2.10048	1.80358
1046	1.89431	2.12964	1.76839
1047	1.84457	2.12063	1.71066
1048	1.85529	2.15846	1.81874
1049	1.89968	2.10582	1.74192
1050	1.95682	2.0841	1.66375
1051	1.96034	2.04716	1.75275
1052	1.82507	2.09229	1.72225
1053	1.78253	2.0573	1.75611
1054	1.88219	2.09771	1.72661
1055	1.81598	2.22985	1.71166
1056	1.86836	2.2475	1.73523
1057	1.89992	2.2378	1.71909
1058	1.76323	2.15531	1.75585
1059	1.91097	2.2429	1.84091
1060	1.96604	2.1623	1.81569
1061	1.8456	2.19099	1.79223
1062	1.77616	2.14258	1.77238
1063	1.81232	2.19488	1.73395
1064	1.91985	2.0889	1.7707
1065	1.8795	2.08944	1.83011
1066	1.85756	2.10104	1.7135
1067	1.88662	2.18594	1.78429
1068	1.84206	2.21933	1.86053
1069	1.84901	2.21063	1.88004
1070	1.92032	2.05953	1.91511
1071	1.78623	2.21442	1.88626
1072	1.9871	2.28763	1.95086
1073	1.99279	2.30077	1.93638
1074	1.92102	2.09227	1.93599
1075	1.87908	2.2894	1.79983
1076	1.95273	2.19494	1.86106
1077	1.92278	2.16483	1.75361
1078	1.86878	2.16579	1.77868
1079	1.83855	2.20779	1.8806
1080	1.93338	2.22461	1.79346
1081	1.95997	2.13744	1.8603
1082	2.00168	2.20811	1.75709
1083	1.94749	2.12185	1.82682
1084	1.84951	2.17017	1.84072
1085	1.80519	2.24836	1.79472
1086	1.82234	2.14491	1.85557
1087	1.77496	2.08122	1.76679
1088	1.7521	2.108	1.70639
1089	1.76899	2.03369	1.76205
1090	1.7443	2.09697	1.81302
1091	1.83729	2.05917	1.81133
1092	1.84344	2.06439	1.82344
1093	1.82331	2.03997	1.88742
1094	1.86938	2.11352	1.81067
1095	1.91944	2.09908	1.81022
1096	1.89101	2.14277	1.89303
1097	1.99933	2.16021	1.84027
1098	1.8915	2.16269	1.86939
1099	1.90682	2.13757	1.79723
1100	1.9104	2.09157	1.75366
1101	1.89106	2.21612	1.8407
1102	1.87968	2.15452	1.8609
1103	1.98296	2.21238	1.83944
1104	1.99133	2.25516	1.82868
1105	2.05541	2.0559	1.72895
1106	1.94882	2.11886	1.85752
1107	1.97778	2.13244	1.8771
1108	1.89723	2.12464	1.87202
1109	1.93439	2.1251	1.79996
1110	1.87243	2.03999	1.86117
1111	1.88209	2.11083	1.75532
1112	1.89525	1.95434	1.82951
1113	1.81483	2.09742	1.89376
1114	1.8427	2.00591	1.91162
1115	1.90095	1.89888	1.86924
1116	1.82199	1.8951	1.88894
1117	1.91412	1.97065	1.87204
1118	1.83059	1.99406	1.89497
1119	1.9292	1.88149	1.86032
1120	1.68953	1.94715	1.90331
1121	1.80806	1.98827	1.80521
1122	1.81272	1.96474	1.73899
1123	1.90681	1.96809	1.74063
1124	1.79716	1.92024	1.85286
1125	1.78771	2.05984	1.76669
1126	1.75557	1.97291	1.78514
1127	1.81935	1.99749	1.73859
1128	1.768	2.01142	1.83872
1129	1.82378	1.94589	1.92229
1130	1.76241	2.02293	1.93306
1131	1.75919	2.03018	1.8951
1132	1.8516	1.92118	1.96471
1133	1.78062	1.95776	1.95168
1134	1.79469	1.80044	1.95045
1135	1.73971	1.87562	1.90961
1136	1.80299	1.92324	1.93192
1137	1.88289	1.92582	1.87323
1138	1.85315	1.92961	1.91839
1139	1.82711	1.85222	1.83995
1140	1.85014	1.82011	1.8887
1141	1.89923	1.76517	2.00271
1142	1.97027	1.85891	2.01275
1143	1.98438	1.86174	2.03773
1144	1.8786	1.87183	1.95548
1145	1.98549	1.85325	1.92374
1146	1.92596	1.84652	1.87242
1147	1.88793	1.90193	1.91516
1148	1.89757	2.04139	1.97585
1149	1.9082	2.05602	1.83603
1150	1.89604	2.01756	2.0024
1151	1.88737	1.9938	1.9762
1152	1.77975	1.99877	1.98761
1153	1.87656	2.07891	1.95913
1154	1.85576	2.04682	1.94596
1155	1.91484	2.10417	1.97766
1156	1.89782	2.12032	1.86441
1157	1.84671	2.15619	1.83686
1158	1.88614	2.1515	1.9075
1159	1.84315	2.14094	1.90659
1160	1.82007	2.09184	2.0113
1161	1.75061	2.15321	1.97102
1162	1.81153	2.07349	1.99375
1163	1.86106	2.04606	2.10198
1164	1.84183	2.13478	1.8916
1165	1.8523	2.05123	1.86847
1166	1.87488	2.02961	1.94489
1167	1.87998	2.05873	1.94315
1168	1.84165	1.97567	1.95257
1169	1.80156	1.9026	1.90794
1170	1.85672	1.89399	1.88623
1171	1.7835	2.03646	1.91776
1172	1.92763	1.89096	1.95497
1173	1.87282	1.98139	1.86062
1174	1.865	2.04324	1.81627
1175	1.87147	1.98949	1.83918
1176	1.78636	2.02277	1.84104
1177	1.84338	2.02801	1.8169
1178	1.92187	1.97594	1.81124
1179	1.88507	1.98962	1.79919
1180	1.91192	1.93204	1.90047
1181	1.82886	1.93057	1.85337
1182	1.8762	2.03567	1.8785
1183	1.78285	1.88653	1.94258
1184	1.73747	1.98642	1.89633
1185	1.71932	1.98585	1.95605
1186	1.75922	2.02618	1.94232
1187	1.77177	2.07345	1.95523
1188	1.81799	1.98393	1.91642
1189	1.81659	2.05312	1.8832
1190	1.76909	2.0022	1.89744
1191	1.72238	1.99799	1.88833
1192	1.71895	1.97639	1.92742
1193	1.75941	1.98244	1.87802
1194	1.73488	1.93113	1.91501
1195	1.70474	1.91261	1.87532
1196	1.73701	1.99357	1.88606
1197	1.75156	1.99483	1.85509
1198	1.79403	1.96805	1.88654
1199	1.73853	2.07377	1.7575
1200	1.78796	2.06853	1.78948
1201	1.80304	2.09606	1.87763
1202	1.86845	1.95531	1.86765
1203	1.80923	2.0273	1.78635
1204	1.75599	2.01956	1.85415
1205	1.75965	2.02392	1.85192
1206	1.82028	2.03359	1.82696
1207	1.87393	2.00437	1.88194
1208	1.84866	1.92795	1.83484
1209	1.82557	2.05557	1.79838
1210	1.82046	2.10203	1.82516
1211	1.93668	2.11772	1.87952
1212	1.9379	2.08992	1.86507
1213	2.02893	2.02045	1.881
1214	1.95719	2.08503	1.87627
1215	2.00586	2.05976	1.86442
1216	1.96727	2.06323	1.8818
1217	1.9705	2.00268	1.89111
1218	1.86365	1.95569	1.85191
1219	1.82584	1.93455	1.8272
1220	1.77101	1.85108	1.86073
1221	1.86684	1.9212	1.87583
1222	1.91283	1.91988	1.79861
1223	1.88055	1.99475	1.86117
1224	1.92735	2.00033	1.86746
1225	1.92396	1.96862	1.89845
1226	1.78821	2.11113	1.85742
1227	1.86974	1.94308	1.84727
1228	1.83613	2.05521	1.8745
1229	1.78327	2.07328	1.87995
1230	1.79916	1.99627	1.83061
1231	1.79569	1.97391	1.87481
1232	1.8159	2.1036	1.91422
1233	1.8405	2.15964	1.83559
1234	1.86037	1.99495	1.86516
1235	1.90485	2.19694	1.99797
1236	1.87178	2.0281	1.90317
1237	1.85343	2.06114	1.93982
1238	1.87998	1.92858	1.87335
1239	1.9272	1.93913	1.839
1240	1.85039	2.0392	1.81141
1241	1.78673	1.98004	1.87172
1242	1.89204	1.93985	1.74587
1243	1.81558	1.94747	1.87452
1244	1.81769	1.97476	1.77975
1245	1.86485	1.94256	1.74744
1246	1.93394	1.92502	1.836
1247	2.01038	1.99173	1.8024
1248	1.95257	1.90563	1.84767
1249	1.83213	1.87795	1.89894
1250	1.96281	1.91313	1.90671
1251	1.88603	1.92356	1.92794
1252	1.87691	1.90646	1.98487
1253	1.90476	1.87628	1.93157
1254	1.91269	1.94234	1.9702
1255	1.89956	2.04057	1.87998
1256	1.95833	1.96893	1.92641
1257	1.97552	1.99839	1.88015
1258	1.95244	2.03735	1.89402
1259	1.95314	1.99335	1.88825
1260	2.04933	2.02774	1.96956
1261	2.07271	2.05087	1.90216
1262	2.00935	2.06399	1.88623
1263	2.12145	2.13254	1.88044
1264	2.05291	2.19052	1.88067
1265	2.00593	2.28178	1.8042
1266	2.03615	2.21951	1.92005
1267	2.0256	2.21776	1.86772
1268	2.09363	2.33225	1.83009
1269	2.03818	2.23037	1.87481
1270	2.15615	2.24621	1.86355
1271	1.96483	2.23758	1.80155
1272	2.06572	2.14651	1.73838
1273	2.07108	2.18216	1.82226
1274	2.10334	2.05312	1.75538
1275	1.93574	2.02492	1.82638
1276	2.01268	2.02714	1.79014
1277	1.96716	1.99917	1.85174
1278	2.01493	2.05836	1.79668
1279	2.09158	2.13557	1.8361
1280	1.94267	2.14778	1.79176
1281	1.91146	2.17829	1.80949
1282	1.99714	2.11672	1.8407
1283	2.04608	2.12266	1.81818
1284	2.1594	2.08739	1.80994
1285	1.9635	2.13938	1.96071
1286	1.98632	1.99406	1.85908
1287	1.87492	2.03831	1.77425
1288	1.82908	2.09243	1.85843
1289	1.8909	2.02429	1.81622
1290	1.90817	2.05565	1.78286
1291	1.9029	1.98556	1.85209
1292	1.87985	2.12551	1.81023
1293	1.94304	2.03154	1.83279
1294	1.9082	1.96559	1.97562
1295	1.90835	1.98156	1.83151
1296	1.87793	1.95958	1.81968
1297	1.89033	2.04571	1.80876
1298	1.92021	1.9763	1.91748
1299	1.91982	2.07512	1.86311
1300	1.92131	2.00599	1.80589
1301	1.99653	2.03621	1.88511
1302	1.89242	1.99428	1.86819
1303	1.96481	1.93712	1.82587
1304	1.94707	1.97442	1.85618
1305	2.04376	2.14077	1.88513
1306	1.95895	2.02802	1.88819
1307	2.03502	2.03331	1.86404
1308	1.96447	2.05357	1.82324
1309	1.88044	1.9594	1.8933
1310	1.99293	1.98024	1.79189
1311	1.99846	1.98793	1.87062
1312	1.95663	1.92969	1.85933
1313	1.99954	1.95448	1.93531
1314	1.96142	1.9859	1.91821
1315	2.01024	2.01162	1.92426
1316	1.97944	1.94858	1.96784
1317	2.02006	2.02592	1.93033
1318	2.05269	2.05053	1.89297
1319	2.07247	1.9945	1.97004
1320	2.14566	1.98149	1.88586
1321	2.1251	1.86224	1.8923
1322	2.13386	1.89307	1.83276
1323	2.11037	1.83752	1.91753
1324	2.01523	1.82812	1.85726
1325	1.99019	1.85757	1.93689
1326	1.959	1.82443	1.90013
1327	1.97636	2.02811	1.88208
1328	2.00225	1.97358	1.84652
1329	1.94509	1.94309	1.85049
1330	1.9659	2.00998	1.82292
1331	1.96597	2.04683	1.835
1332	1.96189	2.05537	1.80281
1333	1.92383	2.00509	1.85679
1334	1.94616	2.00676	1.83637
1335	1.92083	1.84137	1.88022
1336	1.83592	1.87227	1.83978
1337	1.81218	1.91187	1.87238
1338	1.82187	1.98612	1.81042
1339	1.90488	1.9476	1.87131
1340	1.82691	2.04513	1.87882
1341	1.90804	2.16116	1.96279
1342	1.86867	2.09697	1.91104
1343	1.92475	1.98571	1.88952
1344	1.92305	2.02249	1.92076
1345	1.93398	1.9546	1.81475
1346	1.96979	2.06122	1.92992
1347	1.88192	2.1368	1.81487
1348	1.8608	2.11429	1.93477
1349	1.86724	2.20091	1.82511
1350	1.91994	2.08936	1.8664
1351	1.88994	2.05865	1.77917
1352	1.88616	2.06044	1.87815
1353	1.86798	2.10671	1.86141
1354	1.9933	2.09427	1.89813
1355	1.93245	2.13093	1.8614
1356	1.9017	2.09613	1.88663
1357	1.90375	2.11131	1.90007
1358	1.88686	2.05221	1.86236
1359	1.81416	1.92648	1.89326
1360	1.83575	1.96941	1.91692
1361	1.91741	2.00866	1.82714
1362	1.84557	1.9298	1.86618
1363	1.89819	2.07172	1.90831
1364	2.00207	1.98896	1.84654
1365	1.9264	2.05841	1.85228
1366	1.88307	2.09296	1.92429
1367	1.95906	2.01472	1.83491
1368	1.8651	2.00649	1.81926
1369	1.9017	1.93039	1.90199
1370	1.84945	1.92899	1.90831
1371	1.91479	1.98263	1.80454
1372	1.90706	2.01408	1.81088
1373	1.9127	2.05536	1.85757
1374	1.98712	1.97393	1.82754
1375	1.92809	1.94162	1.79231
1376	1.91718	1.97124	1.88068
1377	1.88168	2.00537	1.84894
1378	1.9066	1.84411	1.886
1379	1.9173	1.92206	1.89218
1380	1.93312	1.97135	1.91349
1381	1.98551	2.09906	1.87293
1382	1.91931	2.07395	1.77928
1383	1.96135	2.1055	1.88234
1384	1.95566	1.98828	1.79819
1385	1.90867	2.14151	1.8547
1386	2.04667	1.94301	1.84607
1387	2.00347	1.96264	1.8764
1388	1.94418	1.96086	1.85293
1389	1.9691	2.09139	1.83512
1390	1.94249	2.07337	1.87216
1391	1.92431	2.05504	1.85308
1392	1.89191	2.13454	1.8828
1393	1.8898	1.96804	1.85245
1394	1.98581	2.06398	1.86357
1395	1.94208	2.03019	1.77223
1396	1.89908	2.09532	1.8779
1397	1.95035	1.96389	1.84218
1398	1.93554	1.9943	1.83433
1399	1.9746	2.09299	1.83221
1400	1.86546	2.02904	1.7574
1401	1.99597	2.01667	1.99868
1402	1.92927	1.93255	1.96728
1403	1.85611	2.05491	1.89631
1404	1.92106	2.04509	1.84268
1405	1.95436	1.95249	1.79901
1406	1.97388	2.04324	1.84372
1407	1.96771	2.00474	1.88989
1408	1.99101	2.00029	1.85999
1409	1.93985	2.01171	1.95258
1410	2.0061	2.06327	1.87949
1411	1.87851	2.05029	1.95641
1412	1.93921	1.97694	1.95099
1413	2.09579	2.02634	2.05676
1414	1.96272	2.14437	1.9019
1415	1.99054	2.10043	1.84107
1416	1.99744	2.07945	1.82609
1417	1.97309	2.0624	1.93997
1418	1.95639	1.94061	1.94045
1419	1.99748	2.10651	1.90941
1420	1.92811	2.01833	1.93892
1421	1.93823	1.99819	1.87382
1422	1.92103	1.96089	2.00364
1423	1.94655	2.008	2.01662
1424	2.04347	1.89382	2.11403
1425	2.06253	1.9434	1.96215
1426	1.98259	1.93884	2.04557
1427	1.9576	1.93074	2.01968
1428	2.00763	2.04237	2.06063
1429	2.00911	1.92521	2.01993
1430	1.97449	1.8912	2.06769
1431	2.00494	1.81732	2.13866
1432	1.91448	1.91231	2.06232
1433	1.95151	1.84627	2.08527
1434	2.01485	1.85308	1.97037
1435	2.05274	1.97381	2.02763
1436	2.0529	1.94522	2.03494
1437	2.10509	2.00052	1.9248
1438	2.04992	1.96896	1.99824
1439	2.04661	1.95665	1.9702
1440	2.0544	1.95838	1.96821
1441	2.01391	1.86165	2.04634
1442	2.07391	1.97091	2.00848
1443	1.96928	1.92368	1.95732
1444	2.01933	1.96395	1.95314
1445	2.03324	2.04045	1.92996
1446	2.03088	1.92554	1.8685
1447	2.02485	2.00401	1.9834
1448	2.01498	1.99984	1.85022
1449	2.02596	2.06364	1.85858
1450	2.02554	1.96504	1.92776
1451	1.93762	2.05703	1.9171
1452	2.02848	2.06766	1.92068
1453	2.03614	2.06094	2.05303
1454	1.97968	2.12017	2.09016
1455	2.04223	2.01737	2.09487
1456	2.04393	2.01878	2.02156
1457	2.08393	1.9702	1.98469
1458	2.05637	2.07076	2.00716
1459	1.9646	2.07048	2.02008
1460	1.98431	2.0454	1.89389
1461	1.95857	2.05008	2.02039
1462	2.00487	2.11417	1.98612
1463	1.98414	2.20896	1.95058
1464	2.01305	2.02543	1.95958
1465	1.96656	2.04827	1.8123
1466	1.93794	2.0929	1.91962
1467	1.88127	2.03414	1.93927
1468	1.98385	1.98264	1.99606
1469	2.00105	1.96446	1.85042
1470	1.92899	2.05036	1.92069
1471	1.94577	1.99847	1.88082
1472	1.99668	1.95754	1.88722
1473	1.92712	1.96768	1.89035
1474	1.99696	1.96016	1.82217
1475	1.95516	1.81694	1.8889
1476	1.91113	1.87592	1.87817
1477	1.95796	1.88236	1.8665
1478	1.96329	1.90065	1.93773
1479	1.99678	1.81895	1.91692
1480	1.9623	1.94029	1.96011
1481	1.94403	2.05944	1.99783
1482	1.93589	1.89598	1.98425
1483	1.92925	2.00774	1.99155
1484	1.96016	1.93953	1.96053
1485	1.96033	1.97595	1.9896
1486	1.94839	1.95055	1.94586
1487	1.9364	1.92201	1.92326
1488	1.83755	2.00791	1.91492
1489	1.86052	2.00265	1.95179
1490	1.88613	1.94786	1.92539
1491	1.85928	2.048	1.9254
1492	1.83371	1.98253	1.99928
1493	1.85929	1.9415	1.91089
1494	1.96581	1.87682	1.93576
1495	1.9793	1.82152	1.92372
1496	1.91853	1.94258	1.98953
1497	2.00124	1.87248	1.99271
1498	1.91536	1.84365	2.12684
1499	2.03535	1.78424	2.0903
1500	1.94356	1.80758	2.14744
1501	1.92789	1.80176	2.08391
1502	1.967	1.90004	2.03626
1503	1.97455	1.90408	2.03476
1504	1.97223	1.93957	1.98042
1505	1.96763	1.94902	1.95275
1506	2.05501	1.88774	2.07835
1507	1.9756	1.85899	2.01148
1508	1.94849	1.81295	2.16665
1509	2.0072	1.92727	2.07269
1510	1.97917	1.85121	2.01669
1511	1.9388	1.88981	1.93797
1512	1.98147	1.83965	1.9489
1513	1.90829	1.92457	1.95181
1514	1.98552	1.92391	1.95047
1515	1.9252	1.90113	1.96809
1516	1.86797	1.97193	2.00015
1517	1.93346	1.93518	1.96716
1518	2.03188	1.96806	1.93563
1519	2.06279	1.91324	1.95163
1520	2.09492	2.0042	1.94198
1521	2.0454	1.91154	2.00717
1522	2.13527	2.06747	2.0073
1523	2.05557	2.06579	2.03673
1524	1.9932	1.94563	1.98705
1525	2.03911	2.01939	2.04729
1526	1.99956	1.97635	2.05368
1527	1.97543	1.91388	2.01384
1528	2.05279	2.11894	2.07951
1529	2.07247	1.97702	2.20528
1530	1.99929	2.02286	2.08035
1531	1.99709	2.13363	2.20741
1532	1.91847	2.06026	2.13991
1533	1.91479	2.1921	2.1058
1534	1.90241	2.16556	2.05535
1535	1.9211	2.15441	2.06639
1536	1.87353	2.13083	1.98045
1537	1.90023	2.03724	1.95174
1538	1.89946	2.05295	2.02702
1539	1.98257	2.05454	2.01854
1540	1.99046	2.07492	2.07887
1541	1.9686	1.99548	2.11545
1542	1.89842	1.97468	1.96297
1543	1.97685	1.96862	1.99263
1544	1.97172	1.98761	2.03157
1545	1.97264	1.95202	1.92735
1546	2.04709	2.04393	1.97235
1547	2.10984	2.08024	2.04229
1548	2.0072	2.10008	2.05136
1549	2.1678	2.18208	1.96777
1550	2.08432	2.13457	1.90822
1551	1.9978	2.05523	1.94999
1552	1.92334	1.97562	1.90278
1553	2.06949	2.05229	1.96363
1554	2.00159	1.98785	2.04706
1555	1.99091	2.04803	2.02283
1556	1.95005	1.90997	2.04125
1557	1.93264	1.95919	2.09003
1558	2.01878	2.00733	2.01818
1559	2.02858	2.03596	1.92914
1560	1.92287	2.00972	2.04345
1561	1.99066	2.093	2.09728
1562	2.03509	2.08437	2.02874
1563	2.00289	2.06612	2.12632
1564	2.05082	2.01866	2.08345
1565	2.11353	2.00207	1.9925
1566	2.10379	2.0054	2.10967
1567	2.03094	2.01442	2.05103
1568	2.15016	2.05339	2.05129
1569	2.01982	1.98947	2.06698
1570	1.99905	2.03397	1.9933
1571	2.08419	2.08268	2.03956
1572	2.12968	1.95275	1.98122
1573	2.1358	2.14425	2.0328
1574	2.10153	2.11935	2.07944
1575	2.05304	2.19705	1.99609
1576	2.08337	2.11287	1.9713
1577	2.17338	2.0637	1.98388
1578	1.99764	2.08186	2.1292
1579	1.89942	2.02391	2.10742
1580	2.08843	2.09956	2.18456
1581	2.06001	2.06715	2.14809
1582	2.06316	2.07106	2.16105
1583	2.02988	2.19119	2.19714
1584	2.02858	2.08229	2.12165
1585	2.02744	2.0163	2.03084
1586	1.97293	2.05182	2.04275
1587	1.98862	2.10275	2.06561
1588	2.01996	2.15443	2.12834
1589	2.05952	2.0753	2.20193
1590	1.95917	2.09884	1.9683
1591	1.99883	2.10689	2.02279
1592	2.03677	2.0372	1.99912
1593	2.01672	2.04145	2.04666
1594	2.10104	2.07428	2.08935
1595	2.09782	2.02379	2.09582
1596	2.06406	2.01188	2.10907
1597	2.01417	2.08485	2.05521
1598	2.05954	2.00742	2.15462
1599	2.19467	2.13646	2.07274
1600	2.07528	1.97877	2.195
1601	2.19489	1.92911	2.16698
1602	2.13014	1.993	2.16174
1603	2.02871	1.99317	2.06149
1604	2.12688	1.95211	2.07466
1605	2.10035	1.95883	2.09095
1606	2.06603	2.05759	1.98458
1607	1.91768	2.00457	2.04965
1608	2.05875	2.01042	1.94803
1609	1.95764	2.02073	2.02318
1610	2.04601	1.92915	1.98427
1611	2.04985	1.92958	1.97791
1612	2.07761	2.073	1.91504
1613	2.09287	2.09233	1.91756
1614	2.04291	1.97769	1.95992
1615	2.05286	2.00119	2.06923
1616	2.02979	2.07919	2.06667
1617	1.99874	2.16895	2.01454
1618	1.98798	2.14176	2.03836
1619	2.09017	2.11307	2.04788
1620	2.08815	2.08299	2.06049
1621	2.0616	2.16953	1.98686
1622	1.94238	2.0338	2.04063
1623	2.03089	2.026	2.0854
1624	2.01653	2.05039	1.98521
1625	1.98181	2.01906	2.01443
1626	2.00666	2.14148	2.02866
1627	1.98691	2.08437	2.00972
1628	1.97667	2.13	2.03353
1629	2.09943	2.02973	2.13946
1630	2.1119	2.05369	1.97422
1631	2.02158	2.08988	2.18069
1632	2.00565	2.07268	2.10253
1633	2.03213	2.23118	2.08938
1634	2.11487	2.08979	2.04709
1635	2.03217	2.06244	2.08649
1636	2.05155	2.10972	2.0012
1637	1.97969	2.13314	2.06864
1638	1.97109	2.03962	2.03871
1639	2.04808	2.02333	2.06648
1640	2.11459	1.99306	2.06719
1641	2.05731	2.03962	2.00272
1642	2.07688	1.97862	2.02175
1643	2.05109	2.03099	2.00079
1644	1.99571	2.00745	2.01105
1645	1.97675	2.14417	1.99773
1646	2.01471	2.10637	2.08756
1647	1.9482	2.03608	2.17774
1648	2.02616	2.17699	2.22025
1649	1.96766	2.10597	2.12319
1650	1.9604	2.24763	2.06428
1651	2.03554	2.07927	2.07687
1652	1.99163	1.98651	2.06118
1653	1.99095	2.04399	2.04655
1654	1.98287	2.02409	2.1439
1655	2.00528	1.95784	2.12846
1656	2.07821	2.11461	2.14181
1657	2.11176	1.9969	2.14796
1658	1.9487	2.04238	2.10074
1659	2.02986	1.9514	2.07406
1660	2.04099	1.90456	2.09063
1661	2.05319	1.9959	2.17682
1662	1.96884	2.10221	2.12096
1663	2.01205	2.12377	2.10189
1664	2.13295	2.04289	2.09057
1665	2.13318	2.11642	2.13539
1666	2.18176	2.02603	2.14862
1667	2.05675	2.05921	2.13291
1668	2.10212	2.0065	2.05024
1669	2.14553	2.09547	2.02888
1670	2.07086	2.07102	2.06282
1671	2.09886	2.00018	2.01636
1672	2.1217	2.04315	1.86248
1673	2.19202	2.02316	1.9645
1674	2.1577	2.10078	2.00016
1675	2.13391	1.95838	2.0599
1676	2.10505	2.1272	1.94091
1677	2.16303	1.95819	1.94912
1678	2.14309	2.0821	2.06813
1679	2.03626	2.04885	1.9913
1680	2.11493	2.07044	1.91916
1681	2.20737	2.01672	2.06615
1682	2.17516	2.07969	2.0164
1683	2.13853	2.08229	1.95637
1684	2.06143	2.07062	1.96571
1685	2.0733	1.97232	2.07869
1686	2.20234	1.86831	2.15666
1687	2.15855	1.94597	2.05502
1688	2.21734	1.98067	1.99809
1689	2.19272	1.99271	2.05802
1690	2.15239	2.06698	2.05434
1691	2.26444	2.04621	2.06732
1692	2.20962	1.98912	1.98696
1693	2.22576	1.97626	2.08698
1694	2.2149	2.08393	2.0964
1695	2.20767	2.19528	2.09976
1696	2.15607	2.16055	2.1353
1697	2.09532	2.18085	2.09222
1698	2.06072	2.25233	2.14898
1699	2.05644	2.20562	2.04004
1700	1.99514	2.19332	2.10823
1701	2.06212	2.24835	2.10909
1702	2.06397	2.17629	2.05834
1703	2.0375	2.25409	2.14877
1704	2.0741	2.09976	2.06865
1705	2.10278	2.20934	2.09826
1706	2.10373	2.01079	2.08163
1707	2.05978	2.10547	2.13389
1708	1.96633	2.14626	2.10533
1709	1.97989	2.19041	1.96637
1710	1.99831	2.14552	2.05741
1711	2.05442	2.17008	2.10425
1712	2.0252	2.05074	2.07762
1713	2.05364	2.1141	2.11264
1714	2.02841	2.15871	2.05776
1715	2.07921	2.15077	1.91517
1716	1.98437	2.13231	1.9924
1717	2.10718	2.16795	2.01665
1718	2.06857	2.16566	2.068
1719	2.03554	2.12326	2.00459
1720	2.06534	2.08181	2.05075
1721	2.00949	2.15882	2.03889
1722	2.1035	2.08219	2.09619
1723	2.02799	2.06272	2.1484
1724	2.01426	2.14961	2.13902
1725	2.03197	2.05744	2.11725
1726	2.11104	2.1709	2.10246
1727	2.05134	2.21836	2.08575
1728	2.03725	2.15199	2.0249
1729	2.05159	2.09422	2.05142
1730	2.09492	2.11747	2.16282
1731	2.02376	2.08777	2.06053
1732	2.05273	2.12801	2.07356
1733	1.98757	2.18375	2.00723
1734	2.00352	2.22221	1.99694
1735	2.03034	2.15524	1.98488
1736	2.05171	2.12927	2.04345
1737	2.01122	2.11972	2.08039
1738	2.16104	2.20097	2.01183
1739	2.00927	2.25772	2.05132
1740	2.08524	2.22841	2.04466
1741	2.12251	2.19913	1.98928
1742	2.00025	2.19279	2.04826
1743	2.12294	2.11789	2.02562
1744	2.07801	2.1828	1.98197
1745	2.08024	2.20313	1.94161
1746	2.0223	2.09294	1.95878
1747	2.14568	2.14028	1.9773
1748	2.19419	2.1755	2.01005
1749	2.20023	2.20781	2.02785
1750	2.12891	2.10584	2.00502
1751	2.03402	2.20095	1.98302
1752	2.16519	2.18599	1.99449
1753	2.15613	2.21732	2.01218
1754	2.12159	2.20157	1.91147
1755	2.12441	2.13778	1.87872
1756	2.15965	2.16887	1.87578
1757	2.17933	2.24709	1.84898
1758	2.12459	2.22455	1.9137
1759	2.09627	2.18059	1.86316
1760	2.14384	2.21129	1.88779
1761	2.09237	2.11989	1.84602
1762	2.00474	2.09783	1.89813
1763	2.06047	2.12934	1.84222
1764	2.13758	2.16827	1.80853
1765	2.12761	2.0811	1.87897
1766	2.13218	2.07493	1.87623
1767	2.14313	2.07616	1.90675
1768	2.2149	2.21938	1.88364
1769	2.20244	2.20443	1.86664
1770	2.12696	2.10843	1.97081
1771	2.12193	2.07135	2.04326
1772	2.15608	2.08093	1.9515
1773	2.11374	2.16123	1.83547
1774	2.13565	2.0676	1.87745
1775	2.15673	2.10797	1.8946
1776	2.24071	2.11948	1.87807
1777	2.18854	2.11085	1.83883
1778	2.1277	2.16055	1.89134
1779	2.04868	2.14923	2.00496
1780	2.12795	2.21927	2.0464
1781	2.12436	2.14003	1.98558
1782	2.12842	2.08512	1.94877
1783	2.13265	1.9864	2.00441
1784	2.21338	2.10022	1.99303
1785	2.10029	2.07721	2.00577
1786	2.03658	2.13065	1.83349
1787	2.12714	2.0165	1.88043
1788	2.11302	2.16468	1.95425
1789	2.01329	2.20836	1.94457
1790	1.96257	2.09294	1.89081
1791	1.98571	2.08889	1.83868
1792	1.99001	2.02502	1.81514
1793	2.04802	1.99382	1.96793
1794	2.06949	2.03477	1.96409
1795	2.05551	2.07433	1.93945
1796	2.02692	2.08742	1.87263
1797	2.08747	2.06557	1.8459
1798	2.02867	2.09533	1.93845
1799	1.93886	2.03316	1.9714
1800	1.983	2.00094	2.02644
1801	2.01436	2.00122	2.08246
1802	2.01786	2.01972	2.01501
1803	2.03992	1.97454	1.98656
1804	2.03805	2.107	1.98333
1805	2.03007	1.99294	2.05535
1806	2.02914	1.91838	2.07141
1807	2.05267	1.99826	2.06289
1808	2.12444	2.08594	2.05402
1809	2.03269	1.97929	2.01991
1810	2.12011	2.05943	2.00496
1811	2.09069	2.05059	1.99763
1812	1.98346	2.0482	1.96049
1813	2.07932	2.07205	1.96528
1814	2.02763	2.0694	1.92361
1815	1.97979	1.96944	1.94287
1816	2.07994	2.00014	1.99464
1817	2.01758	2.0862	1.98467
1818	1.99166	2.07653	1.95247
1819	2.08158	2.03441	2.0616
1820	2.0994	2.01777	1.93563
1821	2.11074	1.98843	1.92727
1822	2.15668	1.99258	1.94139
1823	2.04272	2.05066	1.96774
1824	1.9757	1.96481	1.98006
1825	1.99613	2.09442	1.96618
1826	2.03992	2.20681	1.95223
1827	2.07614	2.17621	1.96419
1828	2.04755	2.0322	1.91144
1829	1.98376	2.13654	1.91059
1830	2.01134	1.98022	1.94793
1831	1.96979	2.06855	1.95272
1832	2.07493	2.12432	1.95921
1833	2.14805	2.12602	1.89356
1834	2.07631	2.08998	2.04962
1835	2.0036	2.15981	1.87495
1836	2.08302	2.08869	1.89922
1837	1.9536	2.10268	1.93266
1838	2.06157	2.15571	1.96257
1839	2.05361	2.09429	1.95905
1840	1.96426	2.04499	1.92964
1841	1.98201	1.99098	1.93377
1842	2.06184	1.99289	2.02248
1843	2.04807	2.02603	1.96995
1844	2.07837	2.13692	2.05745
1845	2.07453	2.08566	1.87379
1846	2.09148	2.07034	1.90747
1847	2.17251	2.04144	1.9312
1848	2.13029	2.02647	2.06161
1849	2.07591	1.97651	1.97063
1850	2.15059	2.13256	1.97081
1851	2.00384	2.1152	2.04581
1852	2.07521	2.13644	1.99275
1853	2.02044	2.17038	2.11646
1854	2.01567	2.16663	2.0483
1855	2.08557	2.14017	2.10961
1856	2.07657	2.09014	2.01477
1857	2.12213	2.15438	2.0396
1858	2.04804	2.02457	2.04692
1859	2.14138	2.03781	2.15106
1860	1.99618	1.97585	2.12774
1861	2.01911	1.95094	2.02281
1862	1.9964	2.14081	2.09867
1863	2.06089	2.14598	1.93376
1864	1.98241	2.1374	2.09477
1865	2.05266	2.13517	2.10355
1866	1.96062	2.07066	1.9972
1867	2.049	1.98083	1.93818
1868	2.01359	2.0284	2.01114
1869	2.07275	1.98084	2.12712
1870	2.05167	1.98511	1.95074
1871	2.01487	2.02068	2.0206
1872	2.03581	1.98501	2.02988
1873	2.05242	2.08446	2.00411
1874	2.02892	1.94046	1.96434
1875	2.10895	2.02415	1.99994
1876	2.00823	2.03487	1.98251
1877	1.97839	2.11006	1.99273
1878	2.03066	2.00731	1.96532
1879	1.96375	2.12952	1.93488
1880	2.00542	1.98597	1.94927
1881	1.91576	1.94794	1.96552
1882	1.94849	2.02271	1.90605
1883	1.98253	2.09421	1.97735
1884	1.98704	2.05189	1.90367
1885	1.9742	2.03563	1.95104
1886	2.08651	1.97597	1.86701
1887	2.01953	2.07888	1.92365
1888	2.0243	1.97784	1.84089
1889	2.0135	2.02165	1.86202
1890	2.05514	2.05038	1.84658
1891	2.02258	1.97741	1.79041
1892	1.97647	2.04395	1.84618
1893	2.04689	1.93595	1.8933
1894	2.06979	1.99841	1.94286
1895	1.99032	1.96945	1.90284
1896	1.9215	2.04048	1.94281
1897	1.91979	2.19805	1.99661
1898	1.94745	1.98822	2.01201
1899	1.95037	1.97541	1.93453
1900	2.04739	1.85059	1.96936
1901	1.98805	2.00481	1.90169
1902	2.00205	1.99626	1.82009
1903	2.00626	2.05246	1.8241
1904	1.9579	2.091	1.92429
1905	2.03528	2.01564	1.94962
1906	1.95828	2.06157	1.84775
1907	2.08326	1.98486	1.95071
1908	1.97226	2.03266	2.01446
1909	1.9874	1.96629	1.93297
1910	2.06365	1.96694	1.95796
1911	2.07197	1.9732	1.91459
1912	2.07215	1.86801	1.94704
1913	2.04511	1.9937	1.87344
1914	1.98683	1.90317	1.8969
1915	1.99854	1.8319	1.96198
1916	1.95575	1.93587	1.93649
1917	1.9972	1.94966	1.82351
1918	1.96528	2.01303	1.81831
1919	1.96318	2.00698	1.84739
1920	2.00158	1.91257	1.88215
1921	1.98311	1.99667	1.9324
1922	1.99015	2.03979	1.96353
1923	1.98305	1.91813	1.81246
1924	1.92063	2.00096	1.81188
1925	1.98062	2.01224	1.95134
1926	1.92045	1.99859	1.87411
1927	1.94598	2.01388	1.88084
1928	1.99028	1.95083	1.80542
1929	2.01143	2.02685	1.82648
1930	1.92208	1.98808	1.82871
1931	2.00149	1.97172	1.83098
1932	2.01255	1.96628	1.8906
1933	1.99333	1.88512	1.91351
1934	1.99648	1.94511	1.86932
1935	2.02378	1.94781	1.97255
1936	2.08045	1.95385	1.92987
1937	2.0655	1.8487	1.81151
1938	2.02221	1.89422	1.80196
1939	1.97694	1.92897	1.81464
1940	1.93516	1.89359	1.87709
1941	1.98377	1.87426	1.84995
1942	1.94846	1.87807	1.92483
1943	1.95105	1.82857	1.99939
1944	2.00111	1.94956	1.91923
1945	1.98621	1.94497	1.91462
1946	1.94176	1.98312	2.00392
1947	1.99479	2.05233	1.9433
1948	1.99742	1.98557	1.94181
1949	1.95826	2.08024	1.84919
1950	1.95049	1.99905	1.85433
1951	1.96067	1.95246	1.83585
1952	1.95669	2.01559	1.88785
1953	1.98938	1.97526	1.84604
1954	1.95586	1.96834	1.90707
1955	1.94546	2.02279	1.90133
1956	1.96699	2.01223	1.90598
1957	2.01924	2.04824	1.89183
1958	1.98793	1.99323	1.9048
1959	1.91363	1.94154	1.89487
1960	1.95807	1.97979	1.84711
1961	2.01385	1.97989	1.94248
1962	2.00248	1.99946	1.83042
1963	2.01082	1.86027	1.78577
1964	1.97826	1.90931	1.79613
1965	2.03196	1.91321	1.82902
1966	1.95051	1.88493	1.81512
1967	1.95295	1.89164	1.86473
1968	2.08606	1.8032	1.84819
1969	2.15218	1.94019	1.82435
1970	2.05945	1.9878	1.8407
1971	2.0472	1.87216	1.81933
1972	1.97395	1.90314	1.804
1973	2.04658	1.96104	1.82168
1974	1.998	1.93519	1.75743
1975	1.9293	2.03418	1.73488
1976	2.0245	1.88276	1.8041
1977	2.00009	1.93801	1.76184
1978	2.05734	2.04901	1.77823
1979	2.01105	2.06482	1.77013
1980	2.02013	2.02686	1.73808
1981	1.99991	2.06079	1.76004
1982	1.94898	2.03647	1.77111
1983	1.9184	2.0019	1.86537
1984	2.06028	2.04606	1.81106
1985	2.04598	1.96655	1.82279
1986	2.05087	2.08402	1.92127
1987	1.92218	1.91664	1.87093
1988	1.98001	2.04385	1.85025
1989	1.90084	1.95704	1.85747
1990	1.99725	1.92215	1.92849
1991	1.96242	1.98273	1.9154
1992	1.89668	2.00047	1.81494
1993	1.97876	2.08515	1.71738
1994	2.06837	2.11594	1.79347
1995	2.00016	2.03761	1.74473
1996	1.96057	1.99932	1.81238
[truncated: 4 more rows]

## Sheet: S4 Fig
GLP1R – MD refinement
	5NX2	5VAI	5VEW	5VEX
Time [ns]	RMSD [Angs]	RMSD [Angs]	RMSD [Angs]	RMSD [Angs]
0	0	0	0	0
1	1.49696	1.6045	0.741871	0.754507
2	1.60491	1.59892	0.808487	0.934768
3	1.7054	1.65678	0.88709	0.918106
4	1.73475	1.68452	0.958364	0.961513
5	1.57477	1.76059	0.917946	0.992402
6	1.75223	1.85926	0.904796	1.12438
7	1.59608	1.82212	0.930603	1.1249
8	1.56473	1.7599	0.930272	1.18519
9	1.61415	1.87882	0.952783	1.04496
10	1.58432	1.93043	1.12752	1.16157
11	1.59958	1.89607	1.24647	1.16537
12	1.53226	2.03168	1.16682	1.15273
13	1.53	2.0243	1.17122	1.18651
14	1.45637	1.91923	1.09159	1.246
15	1.48272	2.02484	1.02191	1.36871
16	1.46994	1.92954	1.10456	1.384
17	1.52023	2.0685	1.06459	1.28714
18	1.46745	2.08617	1.14651	1.15285
19	1.45034	2.00495	1.12191	1.26089
20	1.42743	2.05787	1.05711	1.20078
21	1.4487	2.03388	1.13014	1.18865
22	1.39231	2.05351	1.11069	1.21138
23	1.39517	2.02822	1.1575	1.24434
24	1.37149	2.08018	1.10743	1.27609
25	1.36646	2.05858	1.13172	1.25339
26	1.41323	2.04136	1.12847	1.24649
27	1.42156	2.00096	1.0828	1.1547
28	1.47205	1.93465	1.04856	1.26951
29	1.47342	1.9548	1.03895	1.28885
30	1.52185	1.88897	1.06751	1.23429
31	1.49309	2.07532	1.13707	1.38448
32	1.45578	2.02549	1.09766	1.2955
33	1.49284	2.06628	1.3452	1.34307
34	1.50915	2.00103	1.22892	1.36946
35	1.46915	2.07372	1.28018	1.373
36	1.5436	1.96776	1.29527	1.44516
37	1.57477	2.0138	1.28801	1.41303
38	1.58979	2.03592	1.34011	1.36022
39	1.53638	1.96852	1.28001	1.59918
40	1.59475	1.98016	1.33417	1.52032
41	1.59168	2.03393	1.32338	1.43923
42	1.65576	1.96141	1.25425	1.42532
43	1.60006	1.95833	1.32267	1.40786
44	1.57686	1.93619	1.26166	1.40441
45	1.60054	1.93597	1.31039	1.43116
46	1.71791	1.90179	1.21024	1.333
47	1.68089	1.95092	1.39754	1.37128
48	1.64922	1.88458	1.24512	1.31413
49	1.47924	1.9172	1.40895	1.35991
50	1.58198	1.96249	1.32209	1.2774
51	1.53541	2.02643	1.24823	1.23698
52	1.60262	2.02603	1.15475	1.26719
53	1.64116	1.95537	1.22031	1.378
54	1.60165	1.99573	1.29646	1.38909
55	1.55799	1.9447	1.2901	1.36735
56	1.58062	1.97844	1.26894	1.31596
57	1.5457	1.96959	1.35067	1.2786
58	1.52446	1.98956	1.34617	1.34552
59	1.44503	2.00321	1.1942	1.33117
60	1.54866	1.98547	1.22497	1.38215
61	1.48775	1.92612	1.22389	1.29013
62	1.52308	2.00721	1.26657	1.34423
63	1.51068	1.99722	1.35032	1.33027
64	1.5864	2.02715	1.2814	1.31029
65	1.56931	1.98528	1.27059	1.28992
66	1.53559	2.01695	1.2992	1.28808
67	1.585	2.06448	1.21762	1.30529
68	1.6152	2.05289	1.22654	1.21909
69	1.69771	2.08173	1.3482	1.32295
70	1.65019	2.04619	1.2287	1.32577
71	1.69883	2.0564	1.26589	1.35572
72	1.70006	2.0334	1.34452	1.2412
73	1.62784	2.01053	1.34633	1.33065
74	1.61597	1.97692	1.28358	1.2156
75	1.66539	1.99387	1.29486	1.30465
76	1.7129	1.96047	1.24758	1.26496
77	1.70985	2.02976	1.29201	1.42559
78	1.75519	2.01265	1.31302	1.35765
79	1.70572	2.00069	1.1802	1.24864
80	1.76974	2.04619	1.30251	1.27408
81	1.6875	2.0597	1.33018	1.21913
82	1.68245	2.04127	1.31899	1.31785
83	1.78633	2.03718	1.4641	1.27375
84	1.71884	2.01797	1.44061	1.27757
85	1.75555	2.15937	1.32465	1.2955
86	1.70552	1.94944	1.3464	1.158
87	1.7431	2.01467	1.23398	1.27574
88	1.6619	2.016	1.26899	1.3705
89	1.71519	2.06516	1.24841	1.38087
90	1.72537	1.94989	1.3578	1.46762
91	1.70601	2.04868	1.26836	1.37226
92	1.69861	1.94833	1.34265	1.4618
93	1.67127	2.04511	1.29858	1.52665
94	1.62848	2.01925	1.29681	1.60791
95	1.63862	2.06491	1.31762	1.56658
96	1.66442	2.0864	1.28296	1.55809
97	1.71886	2.00393	1.36767	1.56675
98	1.65989	2.01991	1.44299	1.54409
99	1.75418	1.93019	1.50925	1.4874
100	1.71858	2.12191	1.45428	1.47872
101	1.66397	2.1701	1.39393	1.51999
102	1.68266	2.03427	1.30509	1.47706
103	1.76557	2.11913	1.30252	1.453
104	1.64064	2.04793	1.29374	1.45406
105	1.63727	2.00209	1.32378	1.46579
106	1.59575	2.11646	1.30596	1.55775
107	1.62605	2.17261	1.30353	1.48834
108	1.63566	2.11065	1.28934	1.51777
109	1.63568	2.00839	1.28643	1.47365
110	1.53926	1.98444	1.36319	1.46241
111	1.52752	2.07656	1.31459	1.40408
112	1.50635	2.03353	1.32257	1.40688
113	1.53454	2.03115	1.35514	1.42706
114	1.53651	1.96311	1.31299	1.53041
115	1.54222	2.07468	1.40349	1.4523
116	1.49947	1.96212	1.34006	1.48232
117	1.47047	2.0218	1.37847	1.47896
118	1.45342	2.07082	1.33364	1.50858
119	1.59948	2.05388	1.40389	1.51064
120	1.66333	2.00866	1.46194	1.50753
121	1.57411	1.99222	1.37266	1.39707
122	1.53004	2.15037	1.35889	1.47911
123	1.47517	2.04705	1.37882	1.4468
124	1.45629	2.10932	1.30166	1.45889
125	1.54613	2.15558	1.31644	1.44449
126	1.46591	2.16197	1.32065	1.48912
127	1.41168	2.15072	1.30148	1.46
128	1.50624	2.06353	1.27967	1.45508
129	1.55361	2.09783	1.30122	1.47985
130	1.66049	2.14661	1.3145	1.44138
131	1.74575	2.14202	1.38906	1.50805
132	1.77581	2.16488	1.36095	1.63601
133	1.59504	2.17937	1.27171	1.5392
134	1.66461	2.1739	1.32097	1.59735
135	1.85464	2.15526	1.28166	1.5591
136	1.73861	2.19581	1.32311	1.49937
137	1.66549	2.14777	1.21986	1.56084
138	1.68546	2.26692	1.3092	1.54415
139	1.78258	2.27087	1.33502	1.50772
140	1.6962	2.26188	1.35943	1.56334
141	1.68957	2.28197	1.37587	1.60328
142	1.75186	2.14893	1.34759	1.60168
143	1.71672	2.08031	1.26461	1.54441
144	1.67803	2.16565	1.20364	1.57328
145	1.69926	2.22343	1.31282	1.5635
146	1.54383	2.33215	1.31853	1.62648
147	1.57451	2.20408	1.26901	1.60186
148	1.61684	2.18545	1.2927	1.56993
149	1.55605	2.20027	1.3385	1.50669
150	1.66106	2.26829	1.32282	1.47284
151	1.55197	2.26877	1.25215	1.5171
152	1.55738	2.2183	1.36087	1.43846
153	1.56369	2.16816	1.30265	1.42055
154	1.48531	2.2106	1.17305	1.49745
155	1.5718	2.15003	1.2998	1.48799
156	1.59439	2.16904	1.29307	1.55845
157	1.58447	2.1816	1.2086	1.54241
158	1.56461	2.17392	1.24571	1.58048
159	1.49647	2.13039	1.18495	1.58032
160	1.41493	2.24611	1.18857	1.54984
161	1.43992	2.20037	1.33864	1.57884
162	1.47295	2.22443	1.37424	1.54435
163	1.48322	2.18663	1.24307	1.58331
164	1.47914	2.24417	1.27637	1.586
165	1.53308	2.18022	1.39115	1.71708
166	1.46657	2.22457	1.29648	1.58592
167	1.48032	2.21836	1.26999	1.47929
168	1.49676	2.22365	1.27137	1.61958
169	1.46309	2.22536	1.3517	1.6251
170	1.50242	2.28211	1.35598	1.54973
171	1.44947	2.25469	1.2594	1.54108
172	1.44729	2.22037	1.25125	1.60745
173	1.43195	2.26197	1.28569	1.59679
174	1.4281	2.23393	1.27153	1.55595
175	1.41886	2.12321	1.2077	1.59512
176	1.41616	2.18451	1.2453	1.55804
177	1.4654	2.33948	1.28319	1.61586
178	1.43221	2.25851	1.25769	1.61486
179	1.45647	2.19194	1.29248	1.64119
180	1.41993	2.15866	1.29579	1.64559
181	1.39182	2.24665	1.29569	1.6694
182	1.45777	2.23541	1.3762	1.62992
183	1.44797	2.33971	1.36324	1.62229
184	1.39143	2.33317	1.2254	1.71991
185	1.46098	2.30182	1.24478	1.67807
186	1.48788	2.24276	1.27051	1.59305
187	1.38161	2.25563	1.32551	1.54195
188	1.37893	2.30211	1.17615	1.60696
189	1.48733	2.22826	1.21134	1.59815
190	1.51398	2.22728	1.2359	1.59522
191	1.4976	2.21384	1.28314	1.69643
192	1.51063	2.22966	1.29218	1.60425
193	1.54934	2.31198	1.25038	1.45479
194	1.48888	2.24626	1.36254	1.56258
195	1.58194	2.3619	1.35341	1.49905
196	1.49483	2.33663	1.39704	1.4741
197	1.54906	2.24039	1.39933	1.5207
198	1.61844	2.26402	1.3596	1.40623
199	1.46323	2.25516	1.42002	1.5656
200	1.47051	2.19631	1.21345	1.4887
201	1.40998	2.27475	1.27998	1.52671
202	1.42828	2.20906	1.26239	1.51533
203	1.59209	2.14318	1.20748	1.60249
204	1.53913	2.23319	1.20073	1.65263
205	1.56428	2.05057	1.21952	1.5768
206	1.50971	2.12384	1.3075	1.53688
207	1.49001	2.12464	1.2633	1.42702
208	1.44016	2.25006	1.37952	1.40758
209	1.52417	2.19137	1.44591	1.43765
210	1.55555	2.05508	1.33791	1.42267
211	1.4578	2.15147	1.28422	1.43085
212	1.4462	2.10615	1.35266	1.45912
213	1.48804	2.2453	1.26212	1.48045
214	1.46952	2.21923	1.2884	1.43951
215	1.5033	2.17653	1.30931	1.44964
216	1.49676	2.17007	1.29944	1.50467
217	1.475	2.12651	1.25751	1.48305
218	1.36491	2.21699	1.32303	1.52053
219	1.367	2.15662	1.40688	1.31751
220	1.47924	2.08631	1.38249	1.4088
221	1.41604	2.20269	1.25938	1.3552
222	1.46288	2.25268	1.34859	1.41508
223	1.6769	2.1306	1.26102	1.43927
224	1.61159	2.08032	1.26861	1.46436
225	1.67013	2.01636	1.30769	1.47403
226	1.55329	2.14285	1.27394	1.4466
227	1.53664	2.15099	1.26961	1.45189
228	1.50544	2.16154	1.34158	1.38466
229	1.46359	2.08106	1.22055	1.43752
230	1.5257	2.10594	1.23133	1.3951
231	1.55396	2.09097	1.18815	1.48083
232	1.52036	2.16093	1.27588	1.41433
233	1.55705	2.07881	1.29916	1.45652
234	1.66702	2.1884	1.23683	1.43854
235	1.70846	2.13785	1.21013	1.62624
236	1.60508	2.10781	1.22104	1.4741
237	1.58111	2.11301	1.11462	1.49225
238	1.53877	2.08311	1.10637	1.46588
239	1.53135	2.14434	1.29794	1.37877
240	1.55561	2.14453	1.24118	1.4894
241	1.52761	2.2099	1.25273	1.40069
242	1.54024	2.08609	1.29453	1.41421
243	1.53281	2.10476	1.26976	1.40573
244	1.53239	2.0818	1.23592	1.39437
245	1.46717	2.17724	1.177	1.41573
246	1.54417	2.24578	1.13821	1.36584
247	1.60443	2.17151	1.20773	1.53789
248	1.68406	2.2267	1.21471	1.44669
249	1.64607	2.24583	1.24816	1.51291
250	1.55233	2.30972	1.19975	1.49809
251	1.53178	2.20858	1.16147	1.4959
252	1.56936	2.21259	1.21497	1.44252
253	1.57875	2.3148	1.19913	1.45755
254	1.53989	2.16825	1.24969	1.45265
255	1.43135	2.19768	1.22799	1.37085
256	1.48558	2.15094	1.18935	1.40199
257	1.5002	2.22027	1.22846	1.46355
258	1.46086	2.2706	1.30716	1.52268
259	1.51261	2.23304	1.21149	1.47065
260	1.46871	2.18997	1.28129	1.41552
261	1.56284	2.14983	1.32567	1.53803
262	1.47312	2.17173	1.20947	1.61538
263	1.51861	2.10438	1.39465	1.61188
264	1.51281	2.15322	1.23052	1.71571
265	1.58693	2.28139	1.396	1.63849
266	1.56061	2.2094	1.27271	1.54413
267	1.52147	2.11647	1.33916	1.60778
268	1.5819	2.2006	1.33092	1.71166
269	1.53398	2.26748	1.35546	1.658
270	1.47077	2.19057	1.36342	1.63615
271	1.44308	2.11317	1.36861	1.68546
272	1.60185	2.20789	1.29954	1.6913
273	1.50877	2.27418	1.29967	1.70448
274	1.45673	2.30959	1.26742	1.64858
275	1.47384	2.26074	1.21754	1.61747
276	1.41258	2.31145	1.2108	1.51514
277	1.50449	2.3071	1.2079	1.53621
278	1.42663	2.20825	1.24763	1.57969
279	1.52488	2.15271	1.25338	1.59619
280	1.52117	2.20313	1.27607	1.63842
281	1.50708	2.16623	1.28682	1.55073
282	1.59575	2.19541	1.28567	1.51044
283	1.70524	2.33484	1.2243	1.64174
284	1.55246	2.42473	1.24789	1.51395
285	1.53943	2.29351	1.27511	1.53389
286	1.51047	2.24792	1.24226	1.48702
287	1.47298	2.23581	1.28974	1.533
288	1.41572	2.2148	1.24296	1.52271
289	1.49303	2.2634	1.10732	1.59872
290	1.58347	2.2995	1.21993	1.46121
291	1.43722	2.29367	1.23048	1.53772
292	1.43135	2.33664	1.21864	1.5661
293	1.47421	2.31659	1.26318	1.49429
294	1.45718	2.26292	1.22718	1.50309
295	1.50382	2.24145	1.21498	1.3784
296	1.4328	2.24441	1.35877	1.45582
297	1.43567	2.19313	1.28674	1.41086
298	1.47519	2.11945	1.22915	1.48819
299	1.37343	2.23204	1.25743	1.48404
300	1.43371	2.22045	1.2349	1.44551
301	1.42688	2.19736	1.22502	1.48369
302	1.46275	2.28988	1.38043	1.42938
303	1.46982	2.18742	1.32348	1.44074
304	1.40553	2.24384	1.37545	1.5064
305	1.53078	2.17029	1.30825	1.48426
306	1.57974	2.18398	1.34086	1.43712
307	1.5638	2.21825	1.29385	1.5192
308	1.59146	2.08485	1.39432	1.46767
309	1.62539	2.24391	1.44114	1.41822
310	1.56288	2.16005	1.35681	1.37467
311	1.51224	2.22785	1.29965	1.56212
312	1.51083	2.21656	1.35625	1.52945
313	1.50912	2.12889	1.47141	1.55285
314	1.54287	2.04299	1.33252	1.61852
315	1.66823	2.09397	1.21755	1.50817
316	1.55919	2.15649	1.24464	1.46015
317	1.5387	2.05887	1.16553	1.44296
318	1.48519	2.14835	1.13227	1.59519
319	1.61191	2.20286	1.22168	1.4286
320	1.57765	2.10332	1.19719	1.46732
321	1.51343	2.10656	1.35228	1.4563
322	1.59503	2.08212	1.32345	1.52618
323	1.54273	2.15247	1.3926	1.56971
324	1.45009	2.15225	1.38201	1.55217
325	1.56103	2.11185	1.25087	1.47346
326	1.51542	2.16789	1.3917	1.4678
327	1.42611	2.08316	1.30601	1.45413
328	1.45722	2.18282	1.36122	1.46588
329	1.57516	2.23822	1.31705	1.411
330	1.52002	2.27799	1.40209	1.42206
331	1.51638	2.2788	1.42266	1.50997
332	1.48793	2.16451	1.46466	1.43655
333	1.52094	2.09287	1.2639	1.48163
334	1.51312	2.1496	1.47284	1.53581
335	1.47251	2.13981	1.42801	1.5477
336	1.48798	2.12641	1.48812	1.56412
337	1.45247	2.24358	1.58791	1.45232
338	1.45917	2.2196	1.34655	1.50549
339	1.39854	2.24496	1.42876	1.52746
340	1.50464	2.29174	1.3181	1.45239
341	1.51355	2.3393	1.393	1.46115
342	1.40417	2.20462	1.29391	1.50227
343	1.47944	2.23878	1.40376	1.48575
344	1.47393	2.24236	1.41194	1.46143
345	1.53044	2.323	1.31829	1.48085
346	1.48404	2.25131	1.21631	1.41444
347	1.48165	2.23866	1.31749	1.41573
348	1.49054	2.2786	1.24997	1.60921
349	1.45835	2.26947	1.31823	1.45827
350	1.45943	2.23159	1.27345	1.36646
351	1.45423	2.20437	1.3406	1.42744
352	1.62124	2.22735	1.29753	1.40477
353	1.48075	2.15856	1.30116	1.36512
354	1.48453	2.30478	1.32754	1.4275
355	1.46576	2.1252	1.22073	1.4105
356	1.50256	2.15852	1.23935	1.3446
357	1.45575	2.13943	1.32569	1.31521
358	1.444	2.19012	1.36365	1.22771
359	1.47485	2.24508	1.25831	1.27726
360	1.46726	2.28173	1.29048	1.37183
361	1.48674	2.27292	1.13672	1.3191
362	1.46577	2.26887	1.23531	1.3563
363	1.50246	2.37721	1.22742	1.30552
364	1.50222	2.29354	1.24687	1.34402
365	1.4799	2.31543	1.16113	1.38195
366	1.51578	2.26366	1.13313	1.38088
367	1.55619	2.23769	1.07115	1.37674
368	1.52265	2.30822	1.13626	1.32546
369	1.5931	2.3225	1.17048	1.36911
370	1.51061	2.40968	1.22468	1.38167
371	1.53845	2.38779	1.15823	1.35517
372	1.54834	2.38627	1.17606	1.4216
373	1.56518	2.42614	1.23365	1.36374
374	1.50657	2.31933	1.18184	1.36479
375	1.57978	2.22403	1.26678	1.37986
376	1.62939	2.29356	1.21461	1.36851
377	1.52122	2.2897	1.22968	1.3366
378	1.58131	2.2899	1.24195	1.29574
379	1.55772	2.2655	1.27803	1.43215
380	1.48918	2.29752	1.29056	1.35431
381	1.57092	2.29114	1.36778	1.45601
382	1.4748	2.33675	1.18141	1.42935
383	1.54685	2.41388	1.23776	1.39799
384	1.54015	2.36059	1.14638	1.33694
385	1.4681	2.34228	1.29068	1.37206
386	1.42305	2.3204	1.24762	1.43626
387	1.48819	2.25482	1.30744	1.42718
388	1.46351	2.18954	1.24819	1.44013
389	1.46212	2.26759	1.20438	1.47438
390	1.4023	2.30241	1.28302	1.40171
391	1.37841	2.22631	1.39494	1.41261
392	1.44034	2.24362	1.3557	1.36078
393	1.42161	2.21836	1.35275	1.46321
394	1.48842	2.29207	1.2687	1.41324
395	1.42699	2.30027	1.31298	1.40489
396	1.42046	2.26603	1.29772	1.44931
397	1.42414	2.28985	1.30625	1.46626
398	1.42838	2.31465	1.31782	1.42819
399	1.48623	2.25672	1.32261	1.39555
400	1.46247	2.32375	1.37961	1.41596
401	1.34149	2.37747	1.27871	1.29698
402	1.43974	2.27909	1.31725	1.29341
403	1.47022	2.13973	1.3391	1.33719
404	1.46767	2.19269	1.25214	1.40148
405	1.44279	2.14302	1.25611	1.34806
406	1.44294	2.17136	1.35223	1.31559
407	1.49168	2.13663	1.36803	1.37904
408	1.46626	2.1469	1.31388	1.41372
409	1.48476	2.12719	1.28736	1.33728
410	1.51457	2.16832	1.34244	1.35435
411	1.43481	2.10849	1.29649	1.29649
412	1.51257	2.07033	1.38471	1.37503
413	1.53403	2.00381	1.44768	1.30128
414	1.54231	2.08606	1.46136	1.24328
415	1.45042	2.09373	1.31198	1.28179
416	1.51703	2.11401	1.40802	1.26163
417	1.49393	2.09643	1.45432	1.37455
418	1.52934	2.08386	1.40584	1.41932
419	1.46663	2.09956	1.32043	1.30826
420	1.53286	2.03382	1.39277	1.42318
421	1.56398	2.0421	1.47357	1.41806
422	1.63864	2.09159	1.45993	1.34884
423	1.45256	2.02461	1.44502	1.3899
424	1.45264	2.04768	1.36344	1.37111
425	1.56428	2.07361	1.31589	1.26623
426	1.52278	2.16728	1.36599	1.3518
427	1.54366	2.17709	1.36104	1.30693
428	1.49299	2.07264	1.44444	1.33941
429	1.53388	2.06827	1.32522	1.32681
430	1.54239	2.05002	1.28789	1.2754
431	1.45682	2.13785	1.20935	1.29775
432	1.51647	2.12962	1.33852	1.3388
433	1.53129	2.15143	1.3441	1.37009
434	1.57788	2.22121	1.30333	1.31001
435	1.45597	2.22725	1.28714	1.43238
436	1.51552	2.25183	1.25253	1.39291
437	1.48955	2.27283	1.25346	1.32056
438	1.54045	2.28147	1.28822	1.47857
439	1.55464	2.30243	1.37092	1.42756
440	1.53183	2.22064	1.26913	1.29781
441	1.45109	2.17702	1.29788	1.31896
442	1.49169	2.11788	1.25718	1.37634
443	1.54817	2.19041	1.33369	1.29431
444	1.42367	2.20455	1.29574	1.31264
445	1.45189	2.22347	1.20611	1.39252
446	1.49932	2.20871	1.32363	1.35384
447	1.50331	2.25951	1.27632	1.3572
448	1.46465	2.19164	1.2381	1.35482
449	1.42635	2.19193	1.25215	1.31889
450	1.44952	2.21027	1.28961	1.40739
451	1.37201	2.16567	1.30218	1.3665
452	1.45491	2.11631	1.29293	1.40037
453	1.41709	2.16409	1.36837	1.38153
454	1.49711	2.11592	1.41885	1.39621
455	1.48484	2.18965	1.38952	1.33954
456	1.43647	2.13954	1.39758	1.4381
457	1.53234	2.04224	1.41942	1.40148
458	1.45331	2.18605	1.5331	1.36719
459	1.48154	2.17205	1.48354	1.41018
460	1.54016	2.12916	1.40247	1.44827
461	1.4765	2.26832	1.39839	1.42661
462	1.55551	2.18853	1.39464	1.42318
463	1.48011	2.23064	1.50558	1.3731
464	1.46887	2.16998	1.40004	1.30788
465	1.51474	2.23533	1.35468	1.29233
466	1.56681	2.25289	1.41218	1.40676
467	1.58429	2.14804	1.40273	1.43254
468	1.4783	2.20776	1.32492	1.36071
469	1.53908	2.22696	1.32705	1.34442
470	1.54677	2.20586	1.32963	1.41203
471	1.48824	2.23262	1.4468	1.4434
472	1.53372	2.27592	1.44115	1.34428
473	1.4359	2.3072	1.41875	1.34026
474	1.38516	2.20052	1.37138	1.45377
475	1.52758	2.1528	1.418	1.40669
476	1.44179	2.19124	1.61524	1.37142
477	1.52106	2.17013	1.48248	1.35465
478	1.54718	2.21255	1.54968	1.46137
479	1.48848	2.20857	1.58761	1.34428
480	1.50837	2.27658	1.58024	1.40889
481	1.53113	2.22396	1.65236	1.37962
482	1.56835	2.16335	1.50978	1.48049
483	1.43525	2.14136	1.70451	1.46436
484	1.50259	2.2564	1.66828	1.45205
485	1.44122	2.19135	1.65087	1.36708
486	1.52118	2.18568	1.55169	1.40431
487	1.52328	2.25656	1.59785	1.30353
488	1.53587	2.21887	1.556	1.38504
489	1.50316	2.23136	1.60134	1.44892
490	1.46973	2.30622	1.60234	1.42244
491	1.47921	2.29346	1.51757	1.3077
492	1.45981	2.17875	1.54418	1.35757
493	1.45684	2.16014	1.61504	1.28906
494	1.4667	2.30169	1.58342	1.35251
495	1.44528	2.28138	1.59213	1.36644
496	1.43757	2.25662	1.63723	1.31716
497	1.38751	2.24988	1.49013	1.27091
498	1.39733	2.23184	1.47602	1.37873
499	1.39538	2.15094	1.42614	1.3435
500	1.52705	2.23858	1.46275	1.34575
501	1.52616	2.25105	1.42186	1.3324
502	1.52403	2.26855	1.38922	1.35974
503	1.47988	2.1919	1.45169	1.39674
504	1.45535	2.22753	1.41557	1.32019
505	1.45898	2.24909	1.45747	1.3517
506	1.39604	2.23334	1.61569	1.31721
507	1.49283	2.30221	1.54259	1.35527
508	1.48945	2.29007	1.49542	1.39256
509	1.48338	2.22066	1.36198	1.36608
510	1.53831	2.35912	1.40112	1.29099
511	1.56438	2.29483	1.42006	1.29642
512	1.51255	2.23498	1.34954	1.32429
513	1.55863	2.32439	1.45981	1.4087
514	1.56469	2.41146	1.41318	1.31823
515	1.54449	2.2561	1.33035	1.35502
516	1.44053	2.31597	1.42445	1.36298
517	1.45371	2.33541	1.38047	1.27198
518	1.50034	2.29162	1.37493	1.30539
519	1.44272	2.33376	1.5126	1.26555
520	1.51405	2.38761	1.43616	1.30826
521	1.54637	2.30468	1.48771	1.32081
522	1.48924	2.28349	1.45549	1.35166
523	1.42919	2.34574	1.50178	1.28521
524	1.39293	2.31621	1.41997	1.23388
525	1.42654	2.37086	1.40493	1.32548
526	1.41893	2.39713	1.47435	1.34359
527	1.53031	2.38497	1.40676	1.26417
528	1.45378	2.36471	1.4548	1.31158
529	1.4538	2.29247	1.50132	1.34922
530	1.47543	2.31715	1.46187	1.33678
531	1.46787	2.38109	1.48398	1.41765
532	1.47298	2.30855	1.43646	1.41102
533	1.55326	2.23616	1.47774	1.41413
534	1.56762	2.22828	1.52905	1.39676
535	1.54323	2.24033	1.49925	1.39604
536	1.50918	2.30368	1.54125	1.42394
537	1.48413	2.31005	1.42152	1.39363
538	1.50739	2.34308	1.49846	1.28671
539	1.42999	2.34004	1.52777	1.30344
540	1.43674	2.42039	1.52935	1.24156
541	1.5077	2.47431	1.59907	1.2828
542	1.42335	2.45471	1.56581	1.40406
543	1.59264	2.47873	1.57024	1.38748
544	1.52186	2.43201	1.55035	1.38657
545	1.5161	2.42901	1.49855	1.49361
546	1.5002	2.41444	1.50937	1.46099
547	1.51941	2.29875	1.62688	1.44684
548	1.57435	2.39645	1.52223	1.40891
549	1.53743	2.39862	1.57411	1.3901
550	1.50079	2.38201	1.52157	1.38242
551	1.46636	2.40211	1.5109	1.34907
552	1.49229	2.46772	1.55465	1.35281
553	1.44097	2.43016	1.47114	1.35129
554	1.52173	2.40507	1.47193	1.40596
555	1.5106	2.36383	1.45719	1.37512
556	1.4754	2.46959	1.50617	1.37943
557	1.47743	2.4919	1.54498	1.27934
558	1.42945	2.49294	1.51956	1.3605
559	1.48426	2.5982	1.45869	1.31921
560	1.43766	2.58304	1.47526	1.31945
561	1.56821	2.49031	1.40106	1.3797
562	1.50972	2.69804	1.42165	1.38268
563	1.52242	2.46897	1.47878	1.3733
564	1.54948	2.51754	1.53183	1.35663
565	1.51659	2.43567	1.53696	1.3147
566	1.53222	2.35938	1.54974	1.32415
567	1.53543	2.42812	1.52556	1.30164
568	1.56193	2.44809	1.4395	1.287
569	1.59345	2.51274	1.48186	1.27765
570	1.64434	2.42627	1.53712	1.32017
571	1.57497	2.44125	1.5632	1.25924
572	1.61772	2.42338	1.65304	1.22417
573	1.57221	2.3727	1.62651	1.31124
574	1.59831	2.30662	1.61774	1.29162
575	1.60262	2.25654	1.74202	1.26452
576	1.61127	2.25648	1.61398	1.29698
577	1.53912	2.29861	1.60065	1.41265
578	1.57844	2.29435	1.56327	1.31986
579	1.51231	2.24755	1.67739	1.4097
580	1.59005	2.25578	1.60572	1.31034
581	1.59491	2.22293	1.49222	1.33976
582	1.53709	2.21184	1.44591	1.34778
583	1.59954	2.20609	1.36096	1.24478
584	1.64966	2.30286	1.42233	1.25844
585	1.66415	2.30702	1.43777	1.24982
586	1.60871	2.26335	1.40054	1.25605
587	1.63136	2.33071	1.4073	1.31462
588	1.59086	2.22692	1.36956	1.25551
589	1.58087	2.24612	1.30523	1.31864
590	1.60061	2.32679	1.3203	1.36549
591	1.58807	2.26335	1.39445	1.28142
592	1.52539	2.32314	1.32854	1.20195
593	1.55545	2.28965	1.39121	1.24942
594	1.49275	2.26698	1.33338	1.26396
595	1.5242	2.36647	1.39495	1.20357
596	1.50507	2.30252	1.33455	1.2262
597	1.52338	2.33259	1.50213	1.23357
598	1.48942	2.34613	1.40114	1.26539
599	1.49674	2.31728	1.3614	1.27242
600	1.50267	2.34412	1.45611	1.29474
601	1.54947	2.28732	1.37858	1.2851
602	1.49825	2.35283	1.46454	1.21872
603	1.56536	2.30112	1.39704	1.27307
604	1.44481	2.38455	1.40493	1.25694
605	1.46819	2.36394	1.40425	1.38511
606	1.45567	2.29543	1.42841	1.36587
607	1.46757	2.29303	1.3999	1.29937
608	1.47272	2.27058	1.371	1.2961
609	1.53157	2.27147	1.46586	1.34873
610	1.44569	2.26782	1.48048	1.38958
611	1.54243	2.32827	1.45579	1.35997
612	1.52436	2.26903	1.43852	1.36246
613	1.53711	2.22496	1.4737	1.32136
614	1.548	2.34639	1.48517	1.38564
615	1.58292	2.30292	1.38942	1.38942
616	1.54301	2.34166	1.40979	1.38998
617	1.46898	2.31883	1.42315	1.36588
618	1.5104	2.35161	1.37509	1.42739
619	1.51799	2.35952	1.43452	1.40541
620	1.51331	2.3707	1.52428	1.38928
621	1.40958	2.36054	1.37194	1.38252
622	1.48905	2.44375	1.45917	1.30517
623	1.48122	2.43854	1.38875	1.39206
624	1.48091	2.38014	1.32165	1.38988
625	1.48147	2.26814	1.29075	1.38062
626	1.47414	2.20602	1.27138	1.26356
627	1.41137	2.2818	1.25	1.37587
628	1.44125	2.26949	1.32971	1.28981
629	1.49525	2.29899	1.36579	1.28974
630	1.47928	2.17943	1.35201	1.38756
631	1.4841	2.16178	1.2633	1.33065
632	1.46644	2.23505	1.34986	1.32878
633	1.48913	2.25397	1.39351	1.3455
634	1.49193	2.17313	1.40749	1.33768
635	1.57426	2.20727	1.31453	1.47469
636	1.55953	2.17869	1.37972	1.4361
637	1.54177	2.29281	1.39633	1.36215
638	1.5272	2.26584	1.54297	1.41697
639	1.58997	2.33194	1.45184	1.43512
640	1.50081	2.25157	1.33761	1.40145
641	1.54043	2.22504	1.36676	1.47868
642	1.56871	2.23277	1.38926	1.41582
643	1.58006	2.17821	1.4172	1.4422
644	1.54367	2.16728	1.30677	1.39382
645	1.53117	2.24883	1.36556	1.485
646	1.54481	2.2776	1.37291	1.36753
647	1.5666	2.20293	1.41228	1.40995
648	1.56921	2.24828	1.38263	1.28875
649	1.55341	2.35356	1.34815	1.37693
650	1.59926	2.23421	1.37261	1.3807
651	1.62221	2.21293	1.37868	1.40371
652	1.56582	2.21044	1.48933	1.33839
653	1.6131	2.26777	1.41252	1.47675
654	1.61795	2.21798	1.36808	1.45099
655	1.58074	2.14692	1.38887	1.44705
656	1.57393	2.27867	1.41262	1.4554
657	1.6395	2.22577	1.42913	1.40017
658	1.68848	2.17256	1.52087	1.38128
659	1.62148	2.18434	1.39189	1.4293
660	1.63439	2.24302	1.37479	1.35452
661	1.56187	2.2242	1.42355	1.33635
662	1.62078	2.19169	1.45843	1.38242
663	1.59494	2.28306	1.46244	1.3185
664	1.58787	2.25143	1.47821	1.27382
665	1.61394	2.23285	1.4066	1.37282
666	1.59926	2.23346	1.48889	1.31266
667	1.51988	2.24449	1.45332	1.32622
668	1.60965	2.29635	1.38397	1.32922
669	1.59361	2.18998	1.44691	1.43478
670	1.68574	2.29637	1.36088	1.44015
671	1.61328	2.29966	1.30117	1.29998
672	1.66836	2.24705	1.28136	1.37867
673	1.54993	2.21445	1.44767	1.42887
674	1.57082	2.294	1.40275	1.33017
675	1.5367	2.29565	1.31765	1.29336
676	1.56368	2.34812	1.4671	1.37998
677	1.50641	2.36482	1.35486	1.38807
678	1.49454	2.35583	1.43291	1.38191
679	1.51064	2.28944	1.50303	1.41506
680	1.57463	2.20602	1.45284	1.45395
681	1.47823	2.35328	1.50161	1.39184
682	1.48628	2.34298	1.35574	1.46915
683	1.47055	2.31808	1.40415	1.41015
684	1.48203	2.31234	1.38684	1.41841
685	1.52874	2.31693	1.32703	1.48407
686	1.44441	2.3028	1.36364	1.40853
687	1.46136	2.28899	1.40982	1.39071
688	1.47851	2.38785	1.4224	1.46715
689	1.48625	2.30787	1.37592	1.4681
690	1.48704	2.34003	1.38043	1.43855
691	1.49121	2.38	1.53156	1.44885
692	1.53711	2.31114	1.48664	1.50979
693	1.56856	2.37592	1.41663	1.61099
694	1.60303	2.39106	1.48684	1.63909
695	1.67497	2.39259	1.47373	1.66145
696	1.6007	2.32596	1.45675	1.54418
697	1.54093	2.37858	1.39233	1.57897
698	1.64949	2.37354	1.3779	1.63665
699	1.72031	2.29169	1.35638	1.50924
700	1.66587	2.3463	1.45017	1.54772
701	1.53875	2.37019	1.39268	1.56459
702	1.54633	2.36663	1.29587	1.5891
703	1.59784	2.26485	1.33516	1.47638
704	1.65598	2.32285	1.42851	1.53717
705	1.58146	2.31699	1.45031	1.59877
706	1.55074	2.3231	1.31016	1.56542
707	1.62556	2.23585	1.41105	1.53038
708	1.57623	2.32151	1.44202	1.536
709	1.60063	2.32661	1.51904	1.49004
710	1.61097	2.25451	1.45505	1.51467
711	1.56385	2.25421	1.48081	1.45487
712	1.65659	2.2688	1.29265	1.39244
713	1.54184	2.27637	1.31656	1.48127
714	1.6355	2.38399	1.3855	1.41965
715	1.55893	2.4377	1.3856	1.53136
716	1.68541	2.3746	1.41626	1.40315
717	1.60785	2.31105	1.36627	1.50642
718	1.70076	2.30119	1.31664	1.3569
719	1.69307	2.34343	1.26975	1.42466
720	1.64295	2.31578	1.22499	1.44243
721	1.59923	2.35382	1.33102	1.4562
722	1.67221	2.42238	1.28044	1.44625
723	1.65539	2.36451	1.33683	1.37485
724	1.71685	2.4025	1.47962	1.39747
725	1.6147	2.41522	1.36537	1.53189
726	1.68627	2.38787	1.46997	1.4613
727	1.63154	2.48559	1.38136	1.52104
728	1.63876	2.50416	1.41291	1.44709
729	1.63941	2.4323	1.4598	1.5322
730	1.72009	2.47598	1.47367	1.43991
731	1.66796	2.39227	1.34456	1.46896
732	1.61416	2.5297	1.49085	1.46374
733	1.63796	2.37611	1.36699	1.39495
734	1.57748	2.44986	1.4307	1.43664
735	1.67112	2.36292	1.38639	1.43831
736	1.61364	2.42307	1.42775	1.43556
737	1.61823	2.41237	1.42869	1.42378
738	1.56119	2.41676	1.34738	1.43853
739	1.61037	2.39762	1.44451	1.52933
740	1.60418	2.46209	1.36198	1.45147
741	1.55376	2.46356	1.38491	1.4844
742	1.54931	2.49188	1.34556	1.53059
743	1.592	2.42648	1.35657	1.41628
744	1.62145	2.42717	1.31842	1.4271
745	1.59421	2.44097	1.47884	1.46402
746	1.62626	2.3961	1.50792	1.45362
747	1.6443	2.47384	1.39919	1.47967
748	1.64423	2.41392	1.3576	1.54789
749	1.64728	2.39527	1.49489	1.46752
750	1.66792	2.3657	1.48393	1.4849
751	1.65106	2.28633	1.44285	1.43577
752	1.6546	2.36621	1.52161	1.44932
753	1.64357	2.43643	1.45548	1.57634
754	1.71047	2.44029	1.28338	1.50831
755	1.72279	2.45429	1.36837	1.47946
756	1.65175	2.42409	1.42409	1.43182
757	1.69944	2.46367	1.30826	1.40256
758	1.56476	2.33478	1.45207	1.40234
759	1.57804	2.30694	1.38373	1.41233
760	1.53525	2.4788	1.3832	1.45453
761	1.55451	2.40388	1.3629	1.44455
762	1.61708	2.37733	1.41946	1.50157
763	1.63229	2.4753	1.44179	1.52853
764	1.63357	2.5324	1.38851	1.51614
765	1.72603	2.57734	1.39521	1.50691
766	1.68127	2.40629	1.39654	1.57192
767	1.73523	2.42239	1.45404	1.55437
768	1.75169	2.52792	1.42631	1.39702
769	1.74691	2.48106	1.35136	1.4629
770	1.74544	2.52219	1.37067	1.50778
771	1.79704	2.53859	1.33621	1.46137
772	1.71827	2.49567	1.413	1.54102
773	1.66541	2.49874	1.32936	1.56063
774	1.72221	2.45648	1.46675	1.50284
775	1.74513	2.46112	1.35859	1.55123
776	1.76217	2.46737	1.37414	1.5387
777	1.67127	2.49886	1.3166	1.51577
778	1.64423	2.49006	1.3037	1.52395
779	1.65253	2.43958	1.29028	1.57646
780	1.61703	2.48997	1.3236	1.48482
781	1.58395	2.50727	1.38633	1.52617
782	1.7269	2.50558	1.33599	1.63092
783	1.6615	2.55576	1.37469	1.51034
784	1.73626	2.52131	1.33039	1.57356
785	1.69254	2.46803	1.37514	1.51441
786	1.70509	2.38522	1.43683	1.41723
787	1.68492	2.41883	1.42273	1.53597
788	1.67415	2.45459	1.34223	1.51068
789	1.68861	2.5093	1.40313	1.56795
790	1.61864	2.43492	1.31513	1.48713
791	1.6092	2.49287	1.33929	1.51381
792	1.5332	2.46518	1.25963	1.46053
793	1.547	2.56415	1.32166	1.45812
794	1.62127	2.4802	1.28353	1.57736
795	1.55072	2.52878	1.23555	1.54444
796	1.58072	2.50819	1.27562	1.70239
797	1.53203	2.49348	1.26486	1.60968
798	1.62682	2.53972	1.31785	1.59592
799	1.64446	2.51655	1.36378	1.5304
800	1.59747	2.44799	1.34748	1.56464
801	1.60341	2.50673	1.3118	1.5124
802	1.64849	2.52497	1.28815	1.47021
803	1.69687	2.54177	1.30058	1.54958
804	1.58687	2.51723	1.34248	1.49198
805	1.5751	2.51675	1.35079	1.53364
806	1.61119	2.39064	1.38531	1.53563
807	1.7105	2.47555	1.37077	1.47806
808	1.65779	2.47984	1.3228	1.4406
809	1.61959	2.51019	1.39667	1.52864
810	1.62271	2.48455	1.38903	1.29207
811	1.54591	2.53536	1.3288	1.43368
812	1.58016	2.48438	1.37638	1.4884
813	1.57674	2.4696	1.32742	1.44081
814	1.52994	2.44661	1.27971	1.38533
815	1.45291	2.53101	1.28332	1.41283
816	1.6098	2.41598	1.23596	1.35704
817	1.65255	2.41563	1.26827	1.39891
818	1.60539	2.43397	1.33252	1.432
819	1.62167	2.39004	1.41856	1.50571
820	1.59935	2.48927	1.5665	1.48745
821	1.70874	2.53295	1.39667	1.41163
822	1.63852	2.43942	1.29903	1.43044
823	1.6089	2.42955	1.38852	1.38685
824	1.57753	2.43646	1.42519	1.5275
825	1.71303	2.42687	1.47355	1.50691
826	1.65192	2.41243	1.38942	1.48392
827	1.69673	2.44906	1.335	1.41229
828	1.70795	2.46283	1.34945	1.38039
829	1.66627	2.45848	1.35605	1.43618
830	1.66549	2.34517	1.35425	1.48501
831	1.64819	2.43328	1.4326	1.3916
832	1.65784	2.51118	1.30926	1.49512
833	1.56908	2.37502	1.39818	1.46955
834	1.58809	2.49834	1.35335	1.39994
835	1.60884	2.44876	1.34134	1.36702
836	1.63847	2.41512	1.38466	1.4213
837	1.63508	2.40559	1.33298	1.40856
838	1.55735	2.41183	1.30815	1.41373
839	1.58267	2.36535	1.36978	1.45471
840	1.56624	2.40748	1.37061	1.47158
841	1.5793	2.3982	1.33614	1.4175
842	1.51221	2.42973	1.29831	1.42963
843	1.61861	2.40941	1.25053	1.42135
844	1.57119	2.4737	1.32416	1.41703
845	1.59952	2.35579	1.31721	1.39748
846	1.54606	2.36529	1.29431	1.47364
847	1.58739	2.43398	1.29789	1.45122
848	1.55761	2.47549	1.27394	1.41716
849	1.63954	2.51507	1.32187	1.41471
850	1.63037	2.47332	1.35288	1.40576
851	1.53666	2.41384	1.40715	1.37178
852	1.5592	2.54652	1.36663	1.37479
853	1.57635	2.59628	1.33351	1.40417
854	1.59923	2.51957	1.34146	1.39681
855	1.6246	2.42745	1.45735	1.41373
856	1.66961	2.50068	1.45806	1.34153
857	1.70233	2.52882	1.34161	1.47367
858	1.64539	2.52357	1.40372	1.42293
859	1.56967	2.51585	1.36137	1.45817
860	1.5707	2.52219	1.34788	1.49484
861	1.59238	2.52286	1.37505	1.45005
862	1.59754	2.5034	1.47878	1.40179
863	1.5756	2.49491	1.41923	1.45567
864	1.61122	2.45744	1.35781	1.48207
865	1.67165	2.47882	1.31059	1.48495
866	1.70479	2.42689	1.32206	1.48826
867	1.58766	2.42752	1.3472	1.44796
868	1.58231	2.47954	1.31637	1.45431
869	1.57324	2.47888	1.36246	1.57787
870	1.62327	2.50504	1.36915	1.50474
871	1.6287	2.38649	1.33221	1.47781
872	1.71211	2.46934	1.39936	1.48663
873	1.63804	2.481	1.32719	1.43025
874	1.62432	2.57052	1.25899	1.47258
875	1.61634	2.47146	1.33168	1.49664
876	1.66633	2.49937	1.28897	1.43604
877	1.72201	2.45176	1.32374	1.30005
878	1.68184	2.39396	1.27406	1.36819
879	1.6396	2.43266	1.33436	1.4816
880	1.66545	2.43441	1.29314	1.41583
881	1.70592	2.43343	1.33344	1.34744
882	1.63552	2.33233	1.28968	1.40267
883	1.6181	2.3912	1.23539	1.40217
884	1.63664	2.425	1.29772	1.39145
885	1.59182	2.40051	1.22675	1.4091
886	1.64033	2.40189	1.26828	1.5159
887	1.63127	2.3759	1.32775	1.57336
888	1.50432	2.4363	1.2776	1.38825
889	1.52765	2.44803	1.2701	1.53631
890	1.53461	2.43384	1.29398	1.41874
891	1.52574	2.41965	1.2427	1.45464
892	1.53797	2.46182	1.27334	1.50452
893	1.55859	2.41378	1.35063	1.51698
894	1.55248	2.48375	1.33942	1.65807
895	1.55059	2.42312	1.33609	1.64437
896	1.53921	2.37977	1.35478	1.70782
897	1.5452	2.52501	1.3901	1.59681
898	1.5157	2.40285	1.44906	1.61704
899	1.48108	2.45301	1.4085	1.69272
900	1.53909	2.47798	1.41062	1.63033
901	1.58903	2.35495	1.55033	1.71133
902	1.50278	2.42717	1.3937	1.6988
903	1.53913	2.43402	1.467	1.59938
904	1.55498	2.47897	1.44225	1.69478
905	1.58209	2.37585	1.36268	1.71809
906	1.56122	2.39912	1.32499	1.71107
907	1.58685	2.36101	1.42335	1.62836
908	1.56123	2.50443	1.33475	1.63938
909	1.60968	2.48192	1.29352	1.58848
910	1.61566	2.52331	1.33437	1.65182
911	1.5937	2.3677	1.31433	1.55171
912	1.69744	2.4232	1.32957	1.56662
913	1.62635	2.46165	1.33846	1.56132
914	1.55872	2.50552	1.32506	1.5276
915	1.59522	2.49262	1.34394	1.47
916	1.62594	2.42432	1.29903	1.65135
917	1.72985	2.42516	1.32749	1.56156
918	1.64388	2.43427	1.30474	1.6809
919	1.58971	2.49722	1.30207	1.69749
920	1.63884	2.45846	1.2894	1.55649
921	1.63941	2.49634	1.30276	1.58543
922	1.56919	2.48243	1.21542	1.56743
923	1.61423	2.51406	1.28715	1.55126
924	1.63572	2.39712	1.28276	1.59525
925	1.5925	2.51106	1.36962	1.66083
926	1.65912	2.43038	1.22055	1.6267
927	1.61233	2.51298	1.15635	1.58993
928	1.57865	2.45136	1.28177	1.63142
929	1.50779	2.43217	1.23418	1.7312
930	1.57985	2.4885	1.24389	1.72133
931	1.57163	2.47615	1.22238	1.68727
932	1.5627	2.42754	1.28346	1.6717
933	1.57234	2.38463	1.21193	1.70898
934	1.55138	2.44007	1.18446	1.62571
935	1.5121	2.33462	1.20701	1.75136
936	1.50521	2.33559	1.18076	1.63087
937	1.5051	2.35214	1.22123	1.64722
938	1.49759	2.43227	1.23862	1.74396
939	1.53863	2.38723	1.33274	1.64111
940	1.53587	2.33741	1.27206	1.74547
941	1.53751	2.41854	1.31096	1.7611
942	1.50035	2.37519	1.33829	1.70033
943	1.51892	2.40615	1.25727	1.63182
944	1.55185	2.44115	1.33441	1.62106
945	1.52016	2.38618	1.32142	1.67244
946	1.56851	2.4102	1.29274	1.68932
947	1.54042	2.40169	1.28814	1.64694
948	1.58438	2.44152	1.32602	1.60707
949	1.52643	2.43946	1.35114	1.71102
950	1.56343	2.48852	1.36824	1.60411
951	1.54389	2.45197	1.38577	1.72622
952	1.55147	2.47376	1.3655	1.64444
953	1.55639	2.48765	1.31741	1.51111
954	1.54051	2.48531	1.32586	1.68654
955	1.51469	2.46284	1.31693	1.63876
956	1.50487	2.4565	1.30713	1.62454
957	1.46625	2.52629	1.38939	1.73077
958	1.58673	2.53309	1.3631	1.73206
959	1.50917	2.60936	1.36331	1.79755
960	1.51848	2.52388	1.29782	1.70803
961	1.45672	2.55409	1.25557	1.69669
962	1.58455	2.46327	1.26291	1.64008
963	1.57477	2.43561	1.25129	1.65761
964	1.60271	2.50661	1.35345	1.62156
965	1.53776	2.42105	1.26741	1.66883
966	1.53055	2.42415	1.3519	1.6014
967	1.55793	2.3969	1.2692	1.68116
968	1.63303	2.41731	1.3108	1.76436
969	1.64553	2.43746	1.31418	1.80302
970	1.59762	2.45097	1.25143	1.69042
971	1.67135	2.37602	1.28524	1.74099
972	1.67514	2.45415	1.27045	1.67585
973	1.61245	2.37963	1.30678	1.66028
974	1.59515	2.39019	1.27601	1.70311
975	1.63337	2.27848	1.33262	1.72924
976	1.68994	2.35326	1.31333	1.74653
977	1.60828	2.28977	1.37365	1.70708
978	1.5909	2.35674	1.33237	1.68018
979	1.59535	2.4292	1.36538	1.62836
980	1.63354	2.35787	1.25342	1.71275
981	1.64516	2.34068	1.33711	1.77898
982	1.63581	2.44851	1.30788	1.82708
983	1.61606	2.47788	1.36101	1.70862
984	1.64676	2.39632	1.357	1.75342
985	1.6506	2.4409	1.3504	1.66584
986	1.69387	2.43964	1.3693	1.76354
987	1.68342	2.37008	1.31859	1.64767
988	1.68198	2.46391	1.31943	1.6804
989	1.73488	2.45622	1.38157	1.71105
990	1.69046	2.43339	1.35066	1.71671
991	1.57912	2.35186	1.35765	1.60903
992	1.64333	2.41904	1.37847	1.62823
993	1.57204	2.3743	1.36211	1.72396
994	1.58873	2.45612	1.35298	1.73733
995	1.57032	2.55235	1.36837	1.70526
996	1.51259	2.41253	1.43708	1.72064
997	1.56533	2.48831	1.41609	1.68815
998	1.58851	2.50783	1.37094	1.63781
999	1.53463	2.44612	1.32945	1.6855
1000	1.49152	2.42927	1.41926	1.67982
1001	1.61326	2.49507	1.36876	1.69339
1002	1.57763	2.46783	1.35807	1.68526
1003	1.62491	2.49104	1.37139	1.70844
1004	1.61543	2.47684	1.35313	1.67856
1005	1.66294	2.54779	1.40774	1.6286
1006	1.69063	2.48733	1.37299	1.70074
1007	1.61826	2.44002	1.33446	1.72047
1008	1.62176	2.45915	1.30124	1.67219
1009	1.68204	2.4637	1.3057	1.70689
1010	1.60485	2.43609	1.3227	1.66173
1011	1.64709	2.47366	1.34151	1.67514
1012	1.63711	2.42904	1.42633	1.6398
1013	1.59489	2.47417	1.31753	1.77628
1014	1.68271	2.44083	1.45205	1.74802
1015	1.59435	2.48027	1.47646	1.73093
1016	1.71209	2.47755	1.32929	1.70303
1017	1.54058	2.56856	1.36624	1.692
1018	1.68652	2.43518	1.28205	1.73574
1019	1.78151	2.51333	1.33781	1.67975
1020	1.71624	2.59088	1.31828	1.5554
1021	1.69766	2.52942	1.36065	1.64513
1022	1.72073	2.53208	1.42603	1.56992
1023	1.68089	2.61144	1.37127	1.70953
1024	1.59325	2.60109	1.36785	1.62784
1025	1.63169	2.51209	1.30731	1.65333
1026	1.65101	2.48354	1.34618	1.60721
1027	1.63818	2.5192	1.36487	1.5557
1028	1.62325	2.47702	1.37384	1.61355
1029	1.53022	2.47284	1.34756	1.61522
1030	1.61363	2.57882	1.30731	1.63544
1031	1.61813	2.54151	1.31893	1.61931
1032	1.62956	2.58418	1.36644	1.70106
1033	1.58666	2.58302	1.29645	1.64072
1034	1.61652	2.61359	1.33595	1.69026
1035	1.62935	2.53731	1.37168	1.69453
1036	1.6143	2.60427	1.33086	1.56709
1037	1.55894	2.56505	1.32236	1.60541
1038	1.60135	2.59402	1.32771	1.62973
1039	1.64494	2.57757	1.30256	1.62095
1040	1.68624	2.59507	1.24542	1.60699
1041	1.5645	2.56858	1.34055	1.66097
1042	1.58883	2.44554	1.28142	1.66342
1043	1.58489	2.55623	1.29406	1.76183
1044	1.53085	2.5781	1.20687	1.80516
1045	1.58445	2.64227	1.3449	1.74631
1046	1.61267	2.58319	1.28266	1.62314
1047	1.61019	2.66886	1.40275	1.64552
1048	1.6541	2.68632	1.40533	1.77388
1049	1.6781	2.63534	1.38709	1.69777
1050	1.56293	2.69797	1.25498	1.75487
1051	1.59086	2.60066	1.26478	1.71472
1052	1.58881	2.61017	1.22269	1.606
1053	1.63644	2.67692	1.30803	1.66763
1054	1.59541	2.57874	1.29183	1.71568
1055	1.66713	2.65815	1.37669	1.63886
1056	1.6245	2.59123	1.27898	1.71283
1057	1.59338	2.67577	1.34086	1.70208
1058	1.59915	2.59087	1.32474	1.66646
1059	1.75527	2.56044	1.3475	1.70766
1060	1.64767	2.58262	1.30862	1.82978
1061	1.64057	2.56828	1.28896	1.72086
1062	1.58585	2.60995	1.2949	1.58642
1063	1.65284	2.62044	1.39822	1.61202
1064	1.59773	2.5905	1.34537	1.56198
1065	1.52701	2.64535	1.30235	1.50026
1066	1.55985	2.59686	1.34021	1.54371
1067	1.57144	2.57122	1.34262	1.63205
1068	1.54583	2.61532	1.34672	1.47006
1069	1.57034	2.58065	1.30073	1.57882
1070	1.58722	2.63546	1.27643	1.62384
1071	1.62264	2.684	1.30989	1.57022
1072	1.66697	2.55224	1.31606	1.59184
1073	1.58343	2.54767	1.3282	1.61873
1074	1.63725	2.44685	1.32249	1.58467
1075	1.60872	2.53896	1.35185	1.58605
1076	1.64868	2.579	1.21192	1.59798
1077	1.68527	2.5672	1.22769	1.66503
1078	1.60351	2.56744	1.30489	1.55962
1079	1.66904	2.53623	1.26867	1.56557
1080	1.57589	2.43114	1.22863	1.52178
1081	1.64611	2.52652	1.18692	1.61987
1082	1.60256	2.6405	1.21192	1.52082
1083	1.64388	2.67708	1.15215	1.50914
1084	1.64049	2.60877	1.21521	1.43341
1085	1.65406	2.51027	1.20586	1.56019
1086	1.63766	2.54735	1.30903	1.52201
1087	1.69757	2.50048	1.24401	1.53581
1088	1.71755	2.50216	1.32808	1.48171
1089	1.62289	2.51785	1.37085	1.58283
1090	1.63352	2.48523	1.2788	1.44884
1091	1.63403	2.41242	1.26721	1.69445
1092	1.62224	2.41827	1.3395	1.63237
1093	1.63516	2.49372	1.32826	1.54831
1094	1.63613	2.57456	1.20198	1.48726
1095	1.62589	2.57834	1.25697	1.5548
1096	1.59512	2.61936	1.3562	1.50224
1097	1.53795	2.60442	1.37175	1.52472
1098	1.57204	2.55193	1.34628	1.42841
1099	1.62557	2.46225	1.29137	1.59773
1100	1.58324	2.57277	1.31269	1.48343
1101	1.58027	2.48425	1.37662	1.4557
1102	1.59954	2.53202	1.28676	1.4261
1103	1.72975	2.50325	1.23101	1.432
1104	1.6431	2.52454	1.27711	1.4659
1105	1.63533	2.56868	1.32278	1.48274
1106	1.69628	2.52465	1.29023	1.42329
1107	1.65877	2.51793	1.29201	1.43921
1108	1.64072	2.34294	1.34855	1.40821
1109	1.6923	2.38862	1.38014	1.43605
1110	1.69366	2.40481	1.35398	1.43883
1111	1.61168	2.42466	1.30399	1.49218
1112	1.74603	2.38227	1.23741	1.50938
1113	1.64035	2.44188	1.39079	1.57422
1114	1.6227	2.49563	1.44517	1.53754
1115	1.62184	2.52383	1.3593	1.55233
1116	1.72816	2.48479	1.45246	1.6648
1117	1.6616	2.5074	1.44496	1.73942
1118	1.63708	2.45756	1.50693	1.64433
1119	1.69499	2.50618	1.38545	1.64732
1120	1.60869	2.47871	1.287	1.77531
1121	1.59299	2.45676	1.36584	1.64387
1122	1.69002	2.57376	1.32749	1.61985
1123	1.63932	2.3898	1.34774	1.67475
1124	1.63319	2.52428	1.26451	1.64781
1125	1.6399	2.43755	1.27486	1.60516
1126	1.68271	2.54054	1.33212	1.6635
1127	1.63247	2.48891	1.20983	1.65085
1128	1.66284	2.49146	1.27157	1.63199
1129	1.6238	2.41393	1.26641	1.56954
1130	1.63774	2.45431	1.34022	1.62478
1131	1.63947	2.46699	1.34778	1.56691
1132	1.6579	2.45256	1.4022	1.52408
1133	1.68126	2.44638	1.3028	1.64663
1134	1.60589	2.40642	1.27243	1.65291
1135	1.60561	2.39812	1.35929	1.64645
1136	1.65197	2.44288	1.42212	1.61784
1137	1.68078	2.55374	1.34031	1.77194
1138	1.68011	2.6076	1.37115	1.65695
1139	1.64006	2.60916	1.35186	1.69771
1140	1.62733	2.53039	1.35395	1.66398
1141	1.6913	2.55741	1.40489	1.69132
1142	1.55356	2.5257	1.39684	1.63285
1143	1.55694	2.49083	1.31345	1.78063
1144	1.64059	2.42478	1.33711	1.80146
1145	1.66813	2.51626	1.38277	1.7972
1146	1.62348	2.43506	1.36836	1.73759
1147	1.63667	2.44547	1.34771	1.7524
1148	1.66274	2.53191	1.44005	1.78818
1149	1.60344	2.45642	1.43339	1.72472
1150	1.61877	2.44834	1.34947	1.70488
1151	1.69064	2.47726	1.36363	1.66422
1152	1.72118	2.49975	1.47109	1.63005
1153	1.72017	2.48014	1.3382	1.6647
1154	1.67938	2.47923	1.44841	1.62379
1155	1.69539	2.42624	1.46395	1.75538
1156	1.71098	2.43372	1.48774	1.60299
1157	1.74957	2.4914	1.349	1.60886
1158	1.64578	2.52125	1.49174	1.57888
1159	1.67533	2.48094	1.4451	1.52873
1160	1.8363	2.37882	1.44092	1.61998
1161	1.79183	2.37081	1.43646	1.62614
1162	1.7309	2.43304	1.3902	1.63464
1163	1.7424	2.37241	1.35019	1.63115
1164	1.81156	2.43219	1.30771	1.60933
1165	1.69789	2.4379	1.37216	1.50756
1166	1.73417	2.40819	1.40477	1.57444
1167	1.82193	2.45201	1.37468	1.66947
1168	1.67723	2.60449	1.37791	1.65672
1169	1.68778	2.56073	1.36785	1.63958
1170	1.69978	2.52605	1.32301	1.54959
1171	1.67738	2.50817	1.36405	1.7141
1172	1.75253	2.57159	1.43626	1.60196
1173	1.76602	2.50208	1.31008	1.55569
1174	1.69378	2.52171	1.32687	1.48997
1175	1.62669	2.46948	1.30531	1.62179
1176	1.62352	2.54976	1.30189	1.55909
1177	1.62502	2.57056	1.31797	1.60569
1178	1.67601	2.5101	1.35934	1.62825
1179	1.72225	2.51481	1.28091	1.65857
1180	1.66811	2.44399	1.41147	1.73981
1181	1.67288	2.44613	1.45671	1.57717
1182	1.64952	2.51179	1.48018	1.6808
1183	1.61099	2.51337	1.36954	1.58693
1184	1.63205	2.44191	1.43612	1.66558
1185	1.6518	2.48277	1.41254	1.66257
1186	1.66516	2.54141	1.46026	1.6455
1187	1.48252	2.52186	1.28133	1.59214
1188	1.52598	2.44655	1.3139	1.60141
1189	1.62935	2.40961	1.31563	1.60935
1190	1.55519	2.42452	1.40812	1.61999
1191	1.56494	2.50902	1.37528	1.57444
1192	1.55144	2.46367	1.30444	1.62045
1193	1.59478	2.4306	1.34558	1.53235
1194	1.58817	2.53318	1.42747	1.58011
1195	1.66902	2.53633	1.46181	1.68203
1196	1.58254	2.42221	1.42137	1.62602
1197	1.54375	2.56668	1.51451	1.70175
1198	1.56718	2.5992	1.28542	1.69586
1199	1.54681	2.49945	1.29045	1.66473
1200	1.62073	2.53406	1.37863	1.62432
1201	1.63069	2.53862	1.31966	1.61337
1202	1.62948	2.48222	1.42828	1.60638
1203	1.53484	2.46512	1.43409	1.50089
1204	1.48992	2.49409	1.45414	1.60974
1205	1.6149	2.44803	1.34677	1.65233
1206	1.51626	2.48548	1.37035	1.64985
1207	1.56562	2.44179	1.54382	1.66515
1208	1.54286	2.45145	1.41011	1.60942
1209	1.4794	2.44865	1.38873	1.66573
1210	1.49291	2.46533	1.35157	1.7437
1211	1.53168	2.45357	1.3768	1.71893
1212	1.52481	2.48512	1.38372	1.6409
1213	1.53182	2.42316	1.49065	1.73107
1214	1.53952	2.45745	1.4521	1.60018
1215	1.55179	2.47906	1.53845	1.63468
1216	1.57143	2.41976	1.49294	1.68504
1217	1.56924	2.43007	1.46453	1.69596
1218	1.49381	2.5012	1.49299	1.68608
1219	1.46648	2.48623	1.42718	1.63276
1220	1.50534	2.51243	1.4452	1.65573
1221	1.60176	2.49322	1.43519	1.68195
1222	1.48749	2.44595	1.43959	1.68965
1223	1.47239	2.45273	1.38825	1.5948
1224	1.55136	2.40338	1.47882	1.7187
1225	1.52581	2.43321	1.37746	1.61522
1226	1.52566	2.35004	1.53342	1.63111
1227	1.54794	2.37362	1.48221	1.62766
1228	1.57099	2.45527	1.52162	1.62681
1229	1.56038	2.47884	1.54952	1.79973
1230	1.51584	2.38058	1.50931	1.69985
1231	1.53333	2.40687	1.45917	1.65325
1232	1.61176	2.36869	1.49923	1.78732
1233	1.56476	2.34665	1.53688	1.62737
1234	1.55237	2.39856	1.4016	1.5665
1235	1.56279	2.43562	1.43842	1.68221
1236	1.56901	2.48353	1.41739	1.67545
1237	1.59896	2.39569	1.42346	1.70979
1238	1.62318	2.36865	1.3738	1.69476
1239	1.55213	2.35874	1.33359	1.70576
1240	1.53474	2.53597	1.45306	1.70024
1241	1.52873	2.48352	1.40595	1.63607
1242	1.59712	2.50587	1.41165	1.61826
1243	1.55655	2.39786	1.44108	1.68951
1244	1.60543	2.43855	1.41453	1.53616
1245	1.56292	2.36321	1.37499	1.62519
1246	1.62479	2.39403	1.3969	1.66611
1247	1.56438	2.50276	1.45169	1.72301
1248	1.56082	2.46732	1.51073	1.77214
1249	1.52104	2.45039	1.45098	1.77851
1250	1.73085	2.4153	1.43585	1.82976
1251	1.60997	2.40642	1.4896	1.7022
1252	1.60143	2.6232	1.39365	1.71789
1253	1.6077	2.50072	1.28581	1.68007
1254	1.57906	2.49087	1.41641	1.6881
1255	1.60574	2.36211	1.39546	1.65516
1256	1.61974	2.40379	1.35554	1.6313
1257	1.61196	2.3615	1.38988	1.55915
1258	1.56223	2.4791	1.37639	1.61465
1259	1.60252	2.49202	1.42834	1.5783
1260	1.59449	2.51153	1.30005	1.53591
1261	1.50695	2.44104	1.40274	1.64428
1262	1.56925	2.4344	1.47979	1.54308
1263	1.54015	2.37603	1.30831	1.58344
1264	1.58412	2.51669	1.4538	1.55191
1265	1.51053	2.53463	1.45364	1.56572
1266	1.64118	2.52865	1.41527	1.53378
1267	1.58434	2.55261	1.40878	1.58925
1268	1.53634	2.517	1.47114	1.62756
1269	1.58078	2.51049	1.46099	1.4623
1270	1.53928	2.5037	1.40733	1.48825
1271	1.51848	2.46386	1.51499	1.47288
1272	1.55908	2.4975	1.41665	1.58452
1273	1.58428	2.543	1.42341	1.59434
1274	1.56461	2.57163	1.46136	1.54017
1275	1.62001	2.52993	1.40204	1.42888
1276	1.63244	2.58878	1.38901	1.46122
1277	1.60827	2.6285	1.38341	1.49261
1278	1.621	2.5596	1.46438	1.54482
1279	1.54521	2.62176	1.34418	1.44774
1280	1.61403	2.44724	1.38237	1.44564
1281	1.57182	2.59359	1.37952	1.56206
1282	1.54374	2.64368	1.38049	1.5494
1283	1.57596	2.6008	1.34929	1.48756
1284	1.61432	2.67498	1.35678	1.49858
1285	1.69083	2.60474	1.39848	1.46427
1286	1.63135	2.7108	1.42545	1.43388
1287	1.6269	2.63316	1.48579	1.46069
1288	1.55606	2.64979	1.42091	1.462
1289	1.53016	2.60818	1.36111	1.44567
1290	1.55673	2.63098	1.50237	1.42642
1291	1.65868	2.57731	1.36135	1.56062
1292	1.61392	2.57977	1.48197	1.38142
1293	1.57032	2.59899	1.41188	1.42067
1294	1.54274	2.63122	1.40153	1.43602
1295	1.49692	2.57176	1.36702	1.48117
1296	1.56445	2.61426	1.31948	1.51865
1297	1.57304	2.72106	1.49919	1.51067
1298	1.59045	2.64405	1.36559	1.45791
1299	1.56463	2.70484	1.38323	1.49195
1300	1.57286	2.6326	1.44949	1.47855
1301	1.55291	2.66004	1.34856	1.41485
1302	1.53241	2.5863	1.45954	1.49229
1303	1.48878	2.5444	1.50422	1.45615
1304	1.47587	2.55984	1.51503	1.42331
1305	1.51752	2.66814	1.45062	1.49793
1306	1.54325	2.50022	1.4023	1.41576
1307	1.49743	2.56733	1.41416	1.44368
1308	1.59499	2.59475	1.47848	1.42891
1309	1.56666	2.57283	1.50417	1.51985
1310	1.53364	2.636	1.3799	1.44599
1311	1.61719	2.55236	1.42181	1.50254
1312	1.70961	2.58931	1.38184	1.49323
1313	1.65818	2.69682	1.4072	1.46856
1314	1.57198	2.63672	1.37715	1.47744
1315	1.5729	2.5389	1.44041	1.4901
1316	1.50398	2.55826	1.43414	1.56901
1317	1.51634	2.56999	1.47674	1.59155
1318	1.52348	2.5527	1.47284	1.47954
1319	1.50181	2.58829	1.38552	1.51496
1320	1.5483	2.60127	1.3415	1.47649
1321	1.54151	2.62555	1.4006	1.58409
1322	1.56686	2.61978	1.33655	1.61911
1323	1.62364	2.64782	1.37665	1.64739
1324	1.56469	2.65054	1.41419	1.4893
1325	1.55024	2.65487	1.33315	1.5771
1326	1.62602	2.768	1.3662	1.52902
1327	1.52667	2.68474	1.30294	1.47306
1328	1.55005	2.69169	1.32521	1.61227
1329	1.47561	2.72071	1.2677	1.51827
1330	1.49048	2.70522	1.38072	1.54939
1331	1.57798	2.62483	1.36617	1.61613
1332	1.5452	2.65683	1.39976	1.49368
1333	1.48922	2.61093	1.42093	1.54508
1334	1.49299	2.62421	1.29908	1.46795
1335	1.53129	2.66428	1.26972	1.57533
1336	1.57284	2.70871	1.25079	1.54242
1337	1.54846	2.75113	1.36137	1.53432
1338	1.50673	2.77126	1.33536	1.56372
1339	1.56181	2.7457	1.23603	1.6181
1340	1.62522	2.6158	1.37116	1.61603
1341	1.56433	2.6474	1.32394	1.59646
1342	1.59126	2.68436	1.29696	1.5184
1343	1.57211	2.6202	1.31372	1.47154
1344	1.68043	2.575	1.27576	1.54604
1345	1.56025	2.62727	1.33923	1.5644
1346	1.60004	2.70361	1.34655	1.59457
1347	1.58632	2.58991	1.29269	1.48614
1348	1.58283	2.63395	1.2813	1.42586
1349	1.57913	2.66046	1.40762	1.45664
1350	1.49867	2.65369	1.34552	1.43762
1351	1.47842	2.6317	1.40329	1.3747
1352	1.55138	2.63242	1.39886	1.38254
1353	1.64614	2.65106	1.36698	1.45325
1354	1.59106	2.60457	1.34479	1.47207
1355	1.59406	2.66047	1.34553	1.46972
1356	1.53377	2.66046	1.40148	1.57873
1357	1.58868	2.71219	1.39023	1.52698
1358	1.5126	2.76202	1.34531	1.5725
1359	1.5393	2.7352	1.36768	1.50357
1360	1.58374	2.61336	1.36954	1.58313
1361	1.64322	2.61494	1.36377	1.52117
1362	1.59669	2.53345	1.3897	1.6246
1363	1.63939	2.60463	1.41403	1.6173
1364	1.54295	2.60015	1.36982	1.6222
1365	1.54096	2.59574	1.36569	1.62275
1366	1.59829	2.49212	1.3211	1.61109
1367	1.58737	2.61328	1.42437	1.64284
1368	1.57408	2.54429	1.42884	1.48484
1369	1.5818	2.52656	1.34203	1.49226
1370	1.57266	2.61337	1.34791	1.52311
1371	1.5873	2.61848	1.37778	1.51995
1372	1.61713	2.58128	1.34887	1.52944
1373	1.59103	2.53571	1.39536	1.5185
1374	1.56271	2.55241	1.40724	1.53737
1375	1.61604	2.62985	1.42706	1.43551
1376	1.56544	2.58011	1.42622	1.44332
1377	1.55924	2.65548	1.3647	1.45753
1378	1.55089	2.59102	1.50138	1.38901
1379	1.57205	2.57955	1.46924	1.38763
1380	1.63816	2.58393	1.45472	1.40877
1381	1.59125	2.59352	1.43096	1.47461
1382	1.55187	2.54158	1.43057	1.44887
1383	1.55244	2.63496	1.43669	1.42151
1384	1.5952	2.71536	1.35301	1.44212
1385	1.46552	2.47089	1.37428	1.41185
1386	1.50315	2.54885	1.38747	1.39023
1387	1.49536	2.54152	1.42262	1.40932
1388	1.54053	2.66613	1.36724	1.38586
1389	1.43919	2.54555	1.29252	1.40604
1390	1.4929	2.60519	1.34949	1.41159
1391	1.52911	2.72007	1.27486	1.42225
1392	1.43636	2.53771	1.31766	1.56282
1393	1.51094	2.69982	1.30824	1.57955
1394	1.53065	2.67056	1.37921	1.44752
1395	1.533	2.65058	1.34352	1.45265
1396	1.63488	2.66336	1.51384	1.48657
1397	1.58022	2.61823	1.39889	1.47659
1398	1.55628	2.5927	1.31877	1.42348
1399	1.51317	2.5896	1.38129	1.43807
1400	1.49739	2.61628	1.4321	1.40006
1401	1.581	2.61097	1.4186	1.44395
1402	1.57568	2.70871	1.44015	1.43355
1403	1.50972	2.65697	1.38336	1.3887
1404	1.51387	2.60807	1.44678	1.45756
1405	1.5284	2.55432	1.42274	1.43676
1406	1.59597	2.52529	1.4034	1.42204
1407	1.57821	2.54783	1.40707	1.38719
1408	1.52722	2.5687	1.43519	1.38953
1409	1.55387	2.57407	1.45989	1.44247
1410	1.63353	2.59118	1.54082	1.49841
1411	1.59665	2.53503	1.37917	1.59218
1412	1.61396	2.52658	1.4234	1.47635
1413	1.59555	2.53343	1.39342	1.51356
1414	1.51043	2.61168	1.47761	1.45311
1415	1.574	2.65964	1.46019	1.46999
1416	1.69151	2.55391	1.46628	1.45992
1417	1.57414	2.60548	1.30548	1.48265
1418	1.61002	2.62393	1.41813	1.4917
1419	1.67349	2.59248	1.40453	1.47517
1420	1.66652	2.50425	1.4233	1.50507
1421	1.61936	2.56136	1.46412	1.47161
1422	1.61823	2.61093	1.36115	1.48378
1423	1.56501	2.53661	1.42501	1.53164
1424	1.53758	2.6257	1.50375	1.53232
1425	1.62477	2.70144	1.5359	1.49921
1426	1.62447	2.61133	1.49238	1.4688
1427	1.6267	2.57303	1.4006	1.41362
1428	1.60665	2.58227	1.38737	1.40169
1429	1.60125	2.61376	1.40153	1.39712
1430	1.66566	2.62163	1.39793	1.47251
1431	1.63651	2.55191	1.41499	1.58066
1432	1.66281	2.66019	1.42291	1.50798
1433	1.66309	2.66351	1.41087	1.42689
1434	1.67374	2.75702	1.49393	1.48069
1435	1.6594	2.62178	1.42182	1.53792
1436	1.671	2.67738	1.38164	1.52084
1437	1.63685	2.69375	1.44024	1.44317
1438	1.60005	2.68636	1.32331	1.48085
1439	1.71547	2.70201	1.39516	1.51489
1440	1.58817	2.62851	1.39802	1.572
1441	1.55603	2.61974	1.39863	1.57417
1442	1.59848	2.65783	1.43195	1.49121
1443	1.56979	2.57469	1.40914	1.60255
1444	1.6501	2.62611	1.55561	1.47341
1445	1.6148	2.58319	1.59737	1.53929
1446	1.5803	2.52641	1.46493	1.5074
1447	1.6423	2.60102	1.51744	1.52175
1448	1.61176	2.55295	1.43805	1.43228
1449	1.52377	2.61961	1.38256	1.43452
1450	1.57327	2.58829	1.40725	1.54069
1451	1.63326	2.61118	1.41067	1.54179
1452	1.68983	2.6533	1.52718	1.54283
1453	1.64454	2.68156	1.44667	1.50475
1454	1.67726	2.67407	1.48045	1.52452
1455	1.66724	2.5632	1.43592	1.58942
1456	1.65071	2.60691	1.45902	1.45985
1457	1.61084	2.67397	1.54816	1.56761
1458	1.63649	2.65164	1.49278	1.54265
1459	1.59265	2.61858	1.52621	1.62633
1460	1.61743	2.67953	1.41285	1.60292
1461	1.57591	2.71541	1.41933	1.60723
1462	1.61949	2.73176	1.39718	1.60726
1463	1.66028	2.67955	1.46201	1.55841
1464	1.7463	2.69399	1.31119	1.63372
1465	1.73987	2.58347	1.35227	1.53175
1466	1.74422	2.58774	1.36088	1.58409
1467	1.7025	2.52376	1.35099	1.52765
1468	1.73683	2.61735	1.33989	1.51584
1469	1.6986	2.50658	1.37588	1.53784
1470	1.69639	2.6043	1.40771	1.50994
1471	1.84552	2.60132	1.35981	1.44528
1472	1.74489	2.63035	1.40113	1.59842
1473	1.65904	2.61982	1.42359	1.61141
1474	1.64794	2.52695	1.41417	1.53437
1475	1.55928	2.65414	1.46349	1.62542
1476	1.61332	2.65527	1.43797	1.62503
1477	1.63195	2.68998	1.40231	1.54791
1478	1.73895	2.55009	1.47655	1.58539
1479	1.62664	2.60908	1.41547	1.52463
1480	1.62937	2.62103	1.57235	1.46803
1481	1.66163	2.55765	1.55516	1.59589
1482	1.69413	2.58111	1.47495	1.51245
1483	1.70525	2.56259	1.45902	1.51735
1484	1.62548	2.68128	1.57797	1.52719
1485	1.64885	2.67838	1.54898	1.58485
1486	1.6908	2.60107	1.5878	1.6859
1487	1.76746	2.57486	1.5129	1.59431
1488	1.78265	2.67002	1.5572	1.76311
1489	1.75233	2.6515	1.51572	1.57851
1490	1.68429	2.61185	1.54478	1.56968
1491	1.71371	2.4923	1.68962	1.48808
1492	1.69206	2.62313	1.62124	1.52675
1493	1.67858	2.62092	1.5558	1.55831
1494	1.73956	2.58312	1.63183	1.54777
1495	1.7121	2.55752	1.55903	1.51658
1496	1.69051	2.55569	1.67237	1.56544
1497	1.75865	2.66126	1.5932	1.52873
1498	1.71368	2.66388	1.56663	1.59531
1499	1.6261	2.67388	1.46865	1.54467
1500	1.59106	2.65872	1.52137	1.53466
1501	1.68087	2.73349	1.43518	1.5413
1502	1.62134	2.6497	1.50298	1.56374
1503	1.62106	2.60787	1.53701	1.47846
1504	1.77254	2.64317	1.43432	1.55964
1505	1.69079	2.61972	1.53606	1.62025
1506	1.7011	2.59532	1.43585	1.57208
1507	1.68213	2.6432	1.5107	1.6113
1508	1.61183	2.66037	1.5805	1.60517
1509	1.57178	2.69556	1.57461	1.47442
1510	1.5972	2.65023	1.50154	1.58028
1511	1.67817	2.70478	1.5022	1.54486
1512	1.6247	2.647	1.44308	1.52253
1513	1.59409	2.6244	1.43156	1.64786
1514	1.54757	2.64379	1.4736	1.48897
1515	1.5728	2.59544	1.47073	1.57273
1516	1.68057	2.66734	1.43461	1.5444
1517	1.55568	2.66636	1.55836	1.57544
1518	1.54096	2.57818	1.52576	1.47821
1519	1.5433	2.6962	1.47671	1.54546
1520	1.59256	2.613	1.45908	1.5314
1521	1.68302	2.68014	1.52261	1.58903
1522	1.61082	2.69797	1.47724	1.54939
1523	1.5161	2.75747	1.45903	1.45924
1524	1.64011	2.73017	1.52544	1.51236
1525	1.61293	2.67489	1.49331	1.49881
1526	1.61703	2.66962	1.49077	1.56228
1527	1.63822	2.72208	1.48145	1.5304
1528	1.64807	2.71482	1.50602	1.58225
1529	1.591	2.71555	1.55131	1.62009
1530	1.50157	2.65291	1.50566	1.54528
1531	1.64007	2.69392	1.47232	1.56882
1532	1.52633	2.61486	1.49721	1.62834
1533	1.4945	2.65828	1.56034	1.6055
1534	1.53752	2.62273	1.62191	1.6257
1535	1.54126	2.66621	1.51404	1.58851
1536	1.59904	2.60429	1.64523	1.59935
1537	1.69174	2.61854	1.57437	1.54602
1538	1.53384	2.64059	1.58108	1.64045
1539	1.51778	2.59983	1.55652	1.62698
1540	1.44156	2.64495	1.54994	1.58595
1541	1.57205	2.63104	1.55576	1.61066
1542	1.47509	2.59623	1.66299	1.57767
1543	1.39537	2.61722	1.64138	1.60387
1544	1.47661	2.60414	1.58467	1.58573
1545	1.5177	2.65939	1.60297	1.53294
1546	1.56079	2.64528	1.57641	1.61638
1547	1.64319	2.65937	1.54667	1.66569
1548	1.57524	2.70115	1.53645	1.63787
1549	1.57821	2.6783	1.49188	1.6039
1550	1.59684	2.57185	1.56986	1.64786
1551	1.58312	2.63264	1.7103	1.57375
1552	1.61622	2.60559	1.53398	1.68675
1553	1.54908	2.69343	1.40492	1.70625
1554	1.53401	2.62445	1.48832	1.67706
1555	1.56931	2.64229	1.39754	1.60473
1556	1.53114	2.68914	1.46701	1.60038
1557	1.51566	2.63075	1.41627	1.67301
1558	1.41077	2.5987	1.31074	1.67624
1559	1.45821	2.63483	1.46005	1.68919
1560	1.53168	2.60941	1.48737	1.56069
1561	1.50899	2.57508	1.50684	1.68191
1562	1.50155	2.59783	1.43783	1.61996
1563	1.54143	2.62053	1.47416	1.62009
1564	1.46467	2.58464	1.43769	1.73681
1565	1.54652	2.6062	1.47031	1.64183
1566	1.62095	2.67515	1.46942	1.60758
1567	1.57535	2.71899	1.5277	1.65614
1568	1.56804	2.62627	1.54905	1.64983
1569	1.52076	2.70166	1.41436	1.69078
1570	1.5237	2.6058	1.45483	1.70341
1571	1.51355	2.60993	1.43641	1.7056
1572	1.5637	2.67395	1.44166	1.68774
1573	1.61647	2.67942	1.51359	1.75499
1574	1.62262	2.64998	1.41425	1.73789
1575	1.55403	2.61992	1.4253	1.72892
1576	1.57377	2.64821	1.48166	1.77836
1577	1.56243	2.67737	1.49639	1.79317
1578	1.51102	2.7082	1.36933	1.6735
1579	1.5297	2.64442	1.47284	1.66917
1580	1.45033	2.6345	1.45203	1.66349
1581	1.52137	2.64855	1.45015	1.6513
1582	1.46817	2.68106	1.55586	1.7426
1583	1.45017	2.65808	1.50055	1.63218
1584	1.47336	2.61973	1.53298	1.64116
1585	1.50588	2.56638	1.59913	1.55046
1586	1.58077	2.5801	1.50556	1.61732
1587	1.45535	2.55862	1.52311	1.52911
1588	1.50624	2.56198	1.54147	1.60949
1589	1.49308	2.58905	1.54561	1.67813
1590	1.49681	2.60841	1.50967	1.55574
1591	1.47213	2.56737	1.60444	1.67976
1592	1.56779	2.60349	1.5962	1.66747
1593	1.5145	2.55498	1.6593	1.6862
1594	1.53153	2.56411	1.69552	1.69169
1595	1.56975	2.59348	1.57079	1.66169
1596	1.58538	2.66735	1.61405	1.6456
1597	1.53894	2.59584	1.66834	1.76039
1598	1.51575	2.48058	1.5534	1.70621
1599	1.61113	2.54004	1.51249	1.72129
1600	1.60675	2.6284	1.54952	1.73625
1601	1.62955	2.64845	1.71749	1.76473
1602	1.62821	2.51541	1.63297	1.66457
1603	1.5553	2.4949	1.68	1.6336
1604	1.51591	2.60551	1.68948	1.66218
1605	1.51723	2.57442	1.64225	1.63691
1606	1.58744	2.60953	1.63613	1.51035
1607	1.48962	2.57266	1.57695	1.62531
1608	1.43748	2.50472	1.54178	1.56478
1609	1.53988	2.521	1.59	1.59474
1610	1.51548	2.56459	1.65684	1.5726
1611	1.4591	2.49308	1.55061	1.57978
1612	1.48347	2.57333	1.54141	1.5472
1613	1.49115	2.59891	1.46339	1.54269
1614	1.49468	2.61093	1.4944	1.52908
1615	1.48069	2.66463	1.57245	1.61333
1616	1.4458	2.60457	1.42375	1.50806
1617	1.4989	2.66431	1.52318	1.55768
1618	1.48365	2.6489	1.44131	1.5621
1619	1.58064	2.63252	1.48317	1.58318
1620	1.55118	2.65201	1.55982	1.57365
1621	1.4351	2.55887	1.52675	1.68486
1622	1.5854	2.70921	1.51023	1.61647
1623	1.51238	2.59736	1.53813	1.70277
1624	1.56871	2.56527	1.48278	1.63593
1625	1.63182	2.60809	1.51074	1.71089
1626	1.63873	2.69141	1.45039	1.61687
1627	1.61889	2.64778	1.494	1.591
1628	1.64049	2.6175	1.47734	1.57941
1629	1.59494	2.57136	1.44059	1.61931
1630	1.61983	2.64472	1.50774	1.63856
1631	1.59387	2.62722	1.49702	1.55252
1632	1.52948	2.67093	1.52966	1.47557
1633	1.53971	2.68372	1.55933	1.6368
1634	1.51647	2.57845	1.49966	1.61903
1635	1.4991	2.62126	1.50809	1.54567
1636	1.63102	2.64827	1.49194	1.63768
1637	1.54078	2.63931	1.42655	1.70904
1638	1.58813	2.5791	1.44909	1.65295
1639	1.57662	2.62302	1.63199	1.69694
1640	1.55163	2.60392	1.72836	1.67662
1641	1.52571	2.67572	1.6395	1.5801
1642	1.46672	2.68222	1.62084	1.69003
1643	1.4574	2.60415	1.66796	1.6906
1644	1.49906	2.77378	1.53792	1.6549
1645	1.5048	2.68241	1.55578	1.69191
1646	1.5117	2.75338	1.53647	1.65072
1647	1.60543	2.70343	1.52927	1.64164
1648	1.59039	2.77881	1.63969	1.59651
1649	1.60721	2.68284	1.63408	1.68866
1650	1.61764	2.64172	1.67261	1.67866
1651	1.57157	2.5918	1.64225	1.73609
1652	1.56416	2.61632	1.60009	1.70245
1653	1.56759	2.68088	1.5868	1.71199
1654	1.48402	2.63428	1.6239	1.77498
1655	1.63273	2.75589	1.57873	1.64432
1656	1.57279	2.7605	1.56927	1.72501
1657	1.61181	2.56877	1.60636	1.62069
1658	1.53981	2.59373	1.53304	1.59168
1659	1.58911	2.64603	1.6104	1.5293
1660	1.63549	2.54455	1.59156	1.65108
1661	1.58864	2.52298	1.52436	1.56186
1662	1.68956	2.63357	1.55869	1.59051
1663	1.60645	2.66255	1.66031	1.5412
1664	1.55867	2.59684	1.55454	1.66404
1665	1.62024	2.52723	1.58064	1.64602
1666	1.63908	2.57007	1.45073	1.55115
1667	1.62664	2.57414	1.51582	1.63377
1668	1.66535	2.58392	1.55309	1.61299
1669	1.62509	2.64882	1.43786	1.63421
1670	1.67125	2.64626	1.52731	1.6645
1671	1.6454	2.64413	1.47347	1.69984
1672	1.71428	2.57205	1.5227	1.67358
1673	1.63855	2.65332	1.43747	1.6803
1674	1.68859	2.67901	1.49542	1.65069
1675	1.68472	2.60837	1.55846	1.72592
1676	1.69003	2.67548	1.52065	1.66756
1677	1.66244	2.6613	1.51876	1.72281
1678	1.62424	2.58348	1.54632	1.67903
1679	1.69702	2.60195	1.52334	1.65694
1680	1.66837	2.60738	1.47304	1.60911
1681	1.69119	2.62594	1.55783	1.6385
1682	1.64814	2.53878	1.56933	1.60936
1683	1.71417	2.53172	1.52034	1.60492
1684	1.62358	2.57291	1.57185	1.56548
1685	1.64752	2.58848	1.58453	1.63844
1686	1.64243	2.58535	1.48826	1.67286
1687	1.6303	2.63865	1.52319	1.62525
1688	1.65269	2.61223	1.52809	1.64853
1689	1.66397	2.56548	1.53139	1.75531
1690	1.64942	2.56925	1.54907	1.61138
1691	1.72371	2.59674	1.4606	1.54506
1692	1.71021	2.60241	1.49134	1.69434
1693	1.68935	2.62444	1.48738	1.57709
1694	1.66528	2.5891	1.52689	1.61812
1695	1.64236	2.53946	1.45264	1.65727
1696	1.62918	2.6253	1.53648	1.61527
1697	1.7325	2.52867	1.47832	1.66656
1698	1.65682	2.49759	1.50251	1.74279
1699	1.67733	2.5199	1.45814	1.65089
1700	1.55233	2.64285	1.4603	1.59223
1701	1.61118	2.58533	1.49164	1.59501
1702	1.56672	2.56767	1.55566	1.62014
1703	1.5153	2.59659	1.551	1.67569
1704	1.56758	2.57258	1.61113	1.60072
1705	1.5641	2.59254	1.50847	1.51901
1706	1.59147	2.65925	1.56947	1.60228
1707	1.60099	2.54143	1.50067	1.54124
1708	1.53853	2.63386	1.55291	1.59696
1709	1.54155	2.66699	1.58921	1.53319
1710	1.59002	2.60022	1.55482	1.6413
1711	1.61323	2.60192	1.53124	1.60967
1712	1.60946	2.58722	1.48813	1.58119
1713	1.52624	2.56706	1.57034	1.60781
1714	1.66923	2.61627	1.56194	1.527
1715	1.65144	2.55421	1.44593	1.62456
1716	1.65257	2.56141	1.46674	1.57922
1717	1.58708	2.60175	1.41208	1.58321
1718	1.60053	2.6515	1.42584	1.66566
1719	1.59704	2.70158	1.4722	1.65957
1720	1.55793	2.56178	1.51825	1.69731
1721	1.53618	2.58259	1.52031	1.61083
1722	1.5389	2.62486	1.55853	1.69223
1723	1.5498	2.52958	1.58124	1.64127
1724	1.53508	2.49699	1.5535	1.65799
1725	1.49479	2.51225	1.56454	1.77244
1726	1.44692	2.54629	1.63634	1.60013
1727	1.46542	2.50862	1.59677	1.61203
1728	1.46417	2.56652	1.59564	1.64768
1729	1.48545	2.57856	1.54508	1.6233
1730	1.52204	2.52709	1.55762	1.74579
1731	1.53993	2.50918	1.47406	1.71563
1732	1.49504	2.5873	1.52984	1.76799
1733	1.52656	2.50117	1.50532	1.71862
1734	1.48428	2.57269	1.55792	1.76002
1735	1.56069	2.66788	1.47396	1.73903
1736	1.64965	2.51524	1.54571	1.68675
1737	1.57717	2.61091	1.44575	1.64757
1738	1.52173	2.61232	1.48627	1.67595
1739	1.54172	2.66568	1.41585	1.69764
1740	1.53853	2.6329	1.51768	1.6235
1741	1.57263	2.57752	1.52597	1.65838
1742	1.56248	2.71833	1.44701	1.73959
1743	1.55658	2.67838	1.54212	1.72528
1744	1.54188	2.53796	1.44368	1.83972
1745	1.56613	2.66185	1.50676	1.70118
1746	1.53817	2.5488	1.54185	1.69579
1747	1.52773	2.61104	1.46403	1.70688
1748	1.48447	2.59917	1.51323	1.712
1749	1.56159	2.64325	1.49919	1.62616
1750	1.59474	2.61268	1.52501	1.70675
1751	1.57401	2.59315	1.53811	1.65763
1752	1.55389	2.61921	1.62742	1.66669
1753	1.57083	2.6363	1.51518	1.75705
1754	1.5852	2.62411	1.55077	1.66438
1755	1.59454	2.64209	1.57376	1.61085
1756	1.55997	2.70052	1.6011	1.67587
1757	1.51704	2.63347	1.50374	1.77587
1758	1.57534	2.71901	1.52821	1.64079
1759	1.65554	2.66703	1.50531	1.70804
1760	1.6396	2.58743	1.60412	1.71711
1761	1.6416	2.64818	1.61946	1.71607
1762	1.62401	2.64754	1.56119	1.73916
1763	1.60447	2.67993	1.52008	1.66237
1764	1.62591	2.64847	1.55109	1.77363
1765	1.57748	2.70877	1.59683	1.72243
1766	1.53005	2.61052	1.57519	1.77877
1767	1.71935	2.609	1.54841	1.81913
1768	1.60146	2.62611	1.44788	1.7142
1769	1.6682	2.65947	1.57741	1.71969
1770	1.66943	2.56597	1.56639	1.6602
1771	1.61823	2.65373	1.56623	1.6955
1772	1.55824	2.68487	1.61891	1.75753
1773	1.57397	2.6789	1.59499	1.67215
1774	1.54637	2.63542	1.60529	1.65393
1775	1.58479	2.59671	1.561	1.69201
1776	1.56873	2.56444	1.58272	1.66332
1777	1.57734	2.50569	1.54604	1.73187
1778	1.5624	2.60701	1.46748	1.65169
1779	1.61594	2.63471	1.58128	1.66368
1780	1.50563	2.63007	1.48741	1.68525
1781	1.62654	2.67071	1.50886	1.65535
1782	1.65291	2.66135	1.56476	1.62561
1783	1.69836	2.69659	1.55163	1.64103
1784	1.67889	2.66646	1.54773	1.67834
1785	1.72837	2.70748	1.55746	1.56015
1786	1.81498	2.60007	1.5571	1.6163
1787	1.69323	2.55122	1.58739	1.58764
1788	1.70215	2.58639	1.6378	1.65573
1789	1.689	2.6438	1.63237	1.58959
1790	1.71321	2.62874	1.48748	1.55162
1791	1.74761	2.71615	1.56302	1.56335
1792	1.74556	2.7477	1.59	1.68344
1793	1.86254	2.63604	1.5345	1.57857
1794	1.74679	2.68414	1.67227	1.61433
1795	1.7074	2.51225	1.60434	1.65046
1796	1.66492	2.60093	1.61746	1.5874
1797	1.71114	2.55492	1.63569	1.60608
1798	1.77906	2.62287	1.62518	1.58683
1799	1.81206	2.59599	1.5053	1.61445
1800	1.81495	2.52322	1.51012	1.58133
1801	1.80616	2.5763	1.57497	1.59194
1802	1.64805	2.58887	1.55934	1.51717
1803	1.76508	2.55044	1.57832	1.55345
1804	1.65831	2.58735	1.53663	1.68413
1805	1.72984	2.58498	1.63151	1.62342
1806	1.74895	2.49244	1.47637	1.61369
1807	1.79985	2.50862	1.50329	1.62011
1808	1.83468	2.5254	1.49777	1.70676
1809	1.76605	2.62904	1.52668	1.68818
1810	1.84144	2.58464	1.57353	1.71544
1811	1.80523	2.57062	1.48166	1.67885
1812	1.73227	2.5468	1.54306	1.72129
1813	1.76956	2.59596	1.52971	1.716
1814	1.71075	2.5746	1.48377	1.72934
1815	1.7677	2.58014	1.52348	1.60718
1816	1.7319	2.56901	1.44908	1.70581
1817	1.68665	2.57184	1.46321	1.56164
1818	1.73418	2.64882	1.55638	1.72763
1819	1.75782	2.64912	1.50488	1.66347
1820	1.75193	2.59244	1.4754	1.76175
1821	1.73362	2.5572	1.55002	1.6791
1822	1.73876	2.63477	1.56973	1.66559
1823	1.72509	2.52212	1.55699	1.63487
1824	1.71128	2.50436	1.50595	1.63585
1825	1.71373	2.55702	1.48489	1.68724
1826	1.71156	2.55373	1.42278	1.75656
1827	1.69343	2.63417	1.43495	1.69668
1828	1.70822	2.68423	1.39338	1.65464
1829	1.56907	2.64066	1.50891	1.72808
1830	1.66842	2.54015	1.4432	1.75121
1831	1.66875	2.55427	1.59455	1.79326
1832	1.74377	2.56453	1.48154	1.63377
1833	1.65827	2.57688	1.49713	1.64389
1834	1.63807	2.47919	1.55579	1.68131
1835	1.70622	2.5454	1.57116	1.67039
1836	1.69997	2.5455	1.5209	1.62184
1837	1.67025	2.6238	1.51428	1.61536
1838	1.63529	2.52446	1.58145	1.65762
1839	1.72049	2.5496	1.46383	1.64198
1840	1.77269	2.62808	1.54345	1.57014
1841	1.75395	2.61678	1.53139	1.57589
1842	1.78105	2.54002	1.57175	1.5814
1843	1.77722	2.58545	1.54413	1.59546
1844	1.76089	2.5049	1.5796	1.66951
1845	1.82799	2.46603	1.51066	1.62733
1846	1.75945	2.48572	1.50146	1.6251
1847	1.81911	2.53054	1.45995	1.62435
1848	1.81928	2.53806	1.45705	1.63123
1849	1.80158	2.69833	1.43896	1.58741
1850	1.83302	2.70747	1.45128	1.68376
1851	1.8744	2.72996	1.47179	1.64263
1852	1.74451	2.74744	1.46393	1.58
1853	1.79079	2.63796	1.45269	1.6169
1854	1.78988	2.60974	1.40618	1.58485
1855	1.73141	2.68741	1.41199	1.6839
1856	1.80561	2.71398	1.44153	1.63053
1857	1.75755	2.68261	1.48005	1.61835
1858	1.75598	2.66992	1.5126	1.60085
1859	1.76095	2.71472	1.55915	1.55686
1860	1.76112	2.70088	1.54778	1.71621
1861	1.74661	2.66143	1.63154	1.57248
1862	1.6984	2.61912	1.55441	1.57521
1863	1.70067	2.70223	1.56065	1.56083
1864	1.80599	2.72839	1.60146	1.6586
1865	1.86723	2.61682	1.60707	1.602
1866	1.82966	2.53534	1.55361	1.57756
1867	1.81975	2.51609	1.53097	1.52692
1868	1.83413	2.57382	1.59343	1.56379
1869	1.96318	2.55257	1.71788	1.5939
1870	1.91765	2.5553	1.67437	1.5368
1871	1.8502	2.47934	1.68163	1.46122
1872	1.89445	2.53701	1.61358	1.55767
1873	1.71749	2.58237	1.65866	1.58271
1874	1.71555	2.54657	1.62976	1.57807
1875	1.71866	2.58058	1.74003	1.55989
1876	1.75706	2.58685	1.61041	1.66646
1877	1.76472	2.60826	1.62845	1.58502
1878	1.86503	2.51524	1.66631	1.52876
1879	1.88617	2.4966	1.61116	1.54904
1880	1.85467	2.58603	1.74593	1.56077
1881	1.81882	2.55923	1.70223	1.50639
1882	1.81294	2.64309	1.64754	1.67084
1883	1.81879	2.62679	1.72696	1.70541
1884	1.79781	2.54791	1.65367	1.60673
1885	1.78518	2.56061	1.62245	1.49396
1886	1.82423	2.55877	1.64851	1.68266
1887	1.80459	2.59158	1.63088	1.60922
1888	1.87486	2.55818	1.5947	1.6901
1889	1.75878	2.56227	1.67301	1.59269
1890	1.79954	2.59907	1.62835	1.58027
1891	1.7709	2.5543	1.61354	1.61852
1892	1.826	2.44659	1.6447	1.56519
1893	1.83682	2.5209	1.54381	1.45956
1894	1.78563	2.5827	1.60793	1.68868
1895	1.74749	2.57722	1.60909	1.76378
1896	1.78153	2.5289	1.59665	1.70759
1897	1.81375	2.53374	1.6363	1.64263
1898	1.89219	2.64088	1.64138	1.58007
1899	1.76138	2.57998	1.63805	1.59123
1900	1.8409	2.63689	1.62543	1.55888
1901	1.75876	2.63571	1.64594	1.59308
1902	1.81484	2.58174	1.60694	1.51787
1903	1.79057	2.52791	1.63322	1.58883
1904	1.86656	2.63382	1.64833	1.46456
1905	1.93304	2.55269	1.62031	1.59375
1906	1.8556	2.57032	1.59704	1.56728
1907	1.86099	2.53216	1.59074	1.54717
1908	1.85018	2.56699	1.61893	1.50038
1909	1.76181	2.61937	1.54321	1.5758
1910	1.78777	2.55173	1.62895	1.51216
1911	1.75494	2.58789	1.56482	1.52994
1912	1.78168	2.66329	1.54941	1.63751
1913	1.76534	2.69483	1.52818	1.61236
1914	1.72869	2.59168	1.57112	1.61455
1915	1.87573	2.55486	1.58077	1.57688
1916	1.81637	2.65522	1.74717	1.62488
1917	1.86007	2.54292	1.58066	1.69516
1918	1.7958	2.5474	1.53802	1.57904
1919	1.76226	2.58142	1.50742	1.62413
1920	1.73543	2.59876	1.59309	1.57372
1921	1.82347	2.59436	1.65072	1.62487
1922	1.83657	2.59489	1.55224	1.6495
1923	1.77681	2.65687	1.56161	1.59689
1924	1.85047	2.62743	1.65853	1.59143
1925	1.86876	2.68085	1.63746	1.6435
1926	1.81827	2.64652	1.62572	1.74355
1927	1.81882	2.60949	1.66401	1.65597
1928	1.77023	2.58347	1.66204	1.62738
1929	1.82283	2.57992	1.70334	1.60215
1930	1.78602	2.55379	1.66976	1.59949
1931	1.83045	2.65961	1.57771	1.59271
1932	1.86411	2.50638	1.62451	1.59678
1933	1.86723	2.5049	1.50284	1.63974
1934	1.87782	2.51322	1.53407	1.6832
1935	1.86497	2.51022	1.68114	1.6063
1936	1.78534	2.62465	1.5897	1.77195
1937	1.81005	2.53679	1.56567	1.77724
1938	1.80327	2.55861	1.58065	1.75565
1939	1.76007	2.65425	1.56811	1.62466
1940	1.80712	2.63422	1.68123	1.70362
1941	1.76589	2.61204	1.62872	1.75381
1942	1.82127	2.56217	1.66868	1.66712
1943	1.83086	2.45706	1.72723	1.77301
1944	1.83232	2.4566	1.62977	1.78315
1945	1.73492	2.51342	1.58961	1.707
1946	1.6793	2.56505	1.632	1.71478
1947	1.76509	2.61338	1.58121	1.59443
1948	1.73738	2.54765	1.54357	1.60772
1949	1.72606	2.54985	1.55964	1.70589
1950	1.70774	2.66546	1.58315	1.66385
1951	1.69553	2.55888	1.51794	1.65604
1952	1.82576	2.51429	1.64312	1.76079
1953	1.79244	2.66837	1.64931	1.70368
1954	1.72216	2.56115	1.61171	1.73594
1955	1.79316	2.60709	1.69614	1.65656
1956	1.79212	2.58834	1.65357	1.65682
1957	1.75749	2.55883	1.62769	1.64034
1958	1.61816	2.6216	1.5218	1.68955
1959	1.72317	2.49794	1.66524	1.62094
1960	1.72405	2.62863	1.54292	1.68938
1961	1.72296	2.4655	1.52564	1.53336
1962	1.67628	2.63393	1.59481	1.65039
1963	1.66798	2.63897	1.51535	1.67877
1964	1.75411	2.62113	1.47829	1.68454
1965	1.67946	2.59164	1.56735	1.67016
1966	1.66055	2.59561	1.59113	1.70757
1967	1.72365	2.64945	1.5882	1.83449
1968	1.71203	2.54791	1.52095	1.7599
1969	1.82649	2.54437	1.55768	1.65001
1970	1.83829	2.58151	1.59883	1.69089
1971	1.77711	2.54246	1.55324	1.71594
1972	1.81678	2.51705	1.49879	1.73776
1973	1.69649	2.56132	1.52555	1.65019
1974	1.64034	2.60565	1.5607	1.66244
1975	1.75602	2.5591	1.53432	1.61776
1976	1.78768	2.56953	1.54089	1.72486
1977	1.80115	2.5264	1.56337	1.74145
1978	1.77224	2.53088	1.51713	1.69794
1979	1.66953	2.47912	1.53338	1.83566
1980	1.70542	2.48217	1.51789	1.70774
1981	1.74431	2.53479	1.51703	1.60354
1982	1.80524	2.45295	1.45657	1.64886
1983	1.79995	2.47969	1.62485	1.65934
1984	1.79426	2.45227	1.57406	1.69006
1985	1.81651	2.47212	1.60191	1.68576
1986	1.77769	2.43709	1.46612	1.65615
1987	1.84432	2.49799	1.58787	1.69663
1988	1.84599	2.57142	1.5297	1.6533
1989	1.86752	2.40695	1.49548	1.72199
1990	1.9202	2.42524	1.48151	1.56425
1991	1.86046	2.47839	1.46086	1.56011
1992	1.91281	2.6173	1.45134	1.67179
1993	1.79502	2.51117	1.46287	1.6157
1994	1.71346	2.64401	1.47671	1.55992
1995	1.76147	2.55305	1.50248	1.65061
1996	1.77111	2.52997	1.55804	1.63763
[truncated: 4 more rows]
